# Supplementary material for: Meta-analysis of Chicken – Salmonella infection experiments
Source: BMC Genomics. 2012 Apr 24;13:146. doi: 10.1186/1471-2164-13-146 (PMC3411418; doi:10.1186/1471-2164-13-146)
Supplement: Additional file 1 — The lists of genes with regulated expression in more than one or all experiments of the meta-analysis DE-group. [file 1471-2164-13-146-S1.xlsx]

## Sheet: DE-group
e	t	et	e-t	t-e
TERF1	TERF1	LRRIQ1	FABP3	PTER
DEGS1	CDC27	COL4A3	TBC1D24	CDC27
AMPH	DEGS1	DCTN5	CCDC148	NDST4
ENTPD8	NUP62	MACF1	LAMB4	C4ORF31
NUP62	SEPT7	FERMT2	DNAJB5	TFCP2
SEPT7	GON4L	SAP18	FMN1	PTHLH
RBBP5	C1ORF52	PSEN2	LOC428417	GON4L
C1ORF52	ARMC1	RNF217	EPGN	TINP1
ARMC1	FANCF	SPTAN1	IL12RB2	CCDC67
NPRL3	NPRL3	RBM47	TOB1	KIAA0226
FANCF	ARHGAP28	ARIH2	RABGAP1	TOR3A
MCFD2	GRIK1	NT5DC2	ACSL4	EXO1
LYSMD3	GLG1	BCL6	DHRS7	FANCE
GRIK1	SYT11	REL	RCN2	ARHGAP28
GLG1	JAK2	NDUFB4	FER1L3	LYRM2
SYT11	AZIN1	NPTN	WDR47	ADCY9
JAK2	TM6SF1	LAMA4	GDF2	HAPLN1
LRP6	GRHPR	CDC42BPB	PALLD	C1ORF116
CYLD	ENOX1	PCNA	ASAP2	THRA
USP7	SNX9	PALMD	CRYAA	NDUFB6
PSMB3	HEATR5B	SEMA3G	RC3H1	RNMT
AZIN1	RPAP3	THYN1	MAP2K4	ANKRD12
RAI14	GSS	VDAC3	LRWD1	MRPL1
NPL	JDP2	PITPNM2	TXK	UNK
CRYAA	SSTR2	CHSY3	CLSTN3	IL10
TM6SF1	PTX3	ZNF518A	UNC84A	TRERF1
GRHPR	CDC5L	PCDH19	PFKP	SSR3
SNX9	THADA	LCP1	EWSR1	NUP93
DERA	SATB2	RAB14	TAT	SNAP29
HEATR5B	GAMT	SVIL	C14ORF166B	CREBL2
INF2	CCT4	CDH4	RABGAP1L	LOC427324
MTF2	KLHL10	MPP7	NAPEPLD	HOXB8
RPAP3	VTA1	WNT11	UTP11L	DCXR
XBP1	C2ORF56	HSPB7	FMNL1	ENOX1
MYO1G	SLAIN2	HSPB11	SLC38A1	LOC422064
KTN1	MAL	SNX4	EIF3I	SURF6
GSS	GLI3	NCL	ZNF276	MET
JDP2	BICD2	MAN1B1	IHPK3	SHROOM3
SSTR2	SLC25A3	RAP2C	VMO1	KCTD7
PTX3	CCT5	GSS	VSIG1	KLHDC5
COG7	TRAF6	BACH1	NOP58	ALDH1A2
CDC5L	WNT10A	HESX1	PNPLA2	COCH
C10ORF118	GEMIN5	DBI	CENPE	GPA33
THADA	FUT7	FUT10	VPS25	PRPF19
SATB2	RIOK2	WDFY2	DNAJC5	LECT2
GAMT	MATN2	TMEM131	NEIL2	PTH
RANBP9	KHDRBS2	PTS	BCL7A	TEX264
ITPK1	VHL	ENPP6	HELLS	ZNF516
CCT4	CLTCL1	NDOR1	LCP2	POLA1
ACAA2	MAD1L1	KIAA1219	ARMC7	PFDN1
MFN1	TARDBP	MYO1B	APBB1IP	HOXA4
SURF2	NDUFAB1	TCERG1L	IL21R	PARK2
KLHL10	GCM1	VCAM1	RARRES1	ITGA4
VTA1	PDRG1	ERH	EXOSC9	RGS17
ZDHHC14	RAB11A	RANBP9	ADA	ITGA11
SLC16A4	RGS9BP	NUP54	ZNF292	PAFAH1B2
THEM2	PPP1R2	PBLD	SLC40A1	ZNF385C
C2ORF56	PVALB	LPGAT1	CXORF39	RANGAP1
SLAIN2	IL18	TNFAIP8L1	PTN	ADCY2
NBR1	STT3B	ARHGAP1	PTPN4	THAP1
NDUFS3	SPG20	BAIAP2L2	PLIN	PDK1
MAL	PPP1R12B	RNF113A	DDX24	SGK196
BICD2	WNT11	LIMD2	WRB	SYCP2
SMAD5	TXNL1	GLI2	TMEM48	SERHL2
SLC25A3	DTNBP1	BCL11B	LASP1	SLC9A9
CCT5	C2ORF25	WDR67	NTAN1	C6ORF162
TRAF6	GRAMD3	PSMC5	CD44	SLC4A7
WNT10A	CCDC146	INTS10	ZP3	ANGPTL1
GEMIN5	GRIN2B	FZD1	EIF2AK3	GTPBP1
DFFB	HECTD3	EPB41	MITD1	LOC426015
CHRNB4	VWA5A	ZDHHC2	RAB7A	LY6E
FUT7	TSPAN15	PTBP1	HCN2	DMGDH
RIOK2	CCNT2	CYB5B	DLGAP1	ZDHHC8
MATN2	RBM26	INTS9	NDUFB3	GLI3
UROD	DAD1	PRKCB	MARK3	SNX10
KHDRBS2	MKI67IP	ITPR2	SNX30	TMEM63A
TRPV1	SH3PXD2B	CSNK2A2	CD74	ARMC9
VHL	MSX2	GLG1	PLG	C6ORF167
HACE1	CCNH	RIOK2	TBX15	C13ORF34
FZR1	MOV10	ACSL5	KIF11	ARID4A
CLTCL1	LOC421975	CMTM4	ZZZ3	PPP1R16B
CHMP7	ITGAV	FGB		ITGB3
MAD1L1	CCDC14	HIF1A		C9ORF24
PTP4A1	TNNC1	SBNO1		GUSB
TARDBP	ASB14	FBXL10		GORASP1
NDUFAB1	NAB1	RPS3		SPATA20
APBA2	ZER1	USP7		RAB9A
GCM1	C6ORF130	LOC772057		BMP3
C17ORF63	PTBP1	CAMK1G		KIAA1143
LRRC45	CMBL	MFSD11		PAOX
PDRG1	GNS	MXD4		SLC2A3
RAB11A	GRIN3A	MAPK1		GDNF
RGS9BP	ADSL	WDR91		ZBTB11
ZFAND3	INTS9	KIAA0247		RNF207
EPS8	ACP2	SLC38A4		DCX
PVALB	AGFG1	TAPBP		TBC1D13
STT3B	YTHDF1	GUK1		MYT1
IL18	RP2	OASL		BARD1
SPG20	DCLRE1B	H6PD		TKT
MARCO	RAD54L	POP4		SPATA18
PPP1R12B	C15ORF40	BUB1B		MTBP
WNT11	PSCA	IKBKAP		PTPN11
TXNL1	ZSWIM7	KIAA0196		PPP1R2
DTNBP1	STX12	JHDM1D		NPY5R
C2ORF25	NANS	STX16		TXNDC15
GRAMD3	THOC4	IRF1		UHRF1BP1
GRIN2B	POLR2F	SDSL		ALDOB
HECTD3	RBM27	C4ORF29		RORA
VWA5A	DOCK3	TMIGD1		SC4MOL
CCNT2	RB1	ZNF294		KLHL12
RBM26	FAM82B	CLCC1		LMNB2
PLOD1	WDR59	ACPL2		CCNL2
MKI67IP	PLXDC1	FBP1		C20ORF24
SMAP2	QTRTD1	RAD54B		GLI1
MSX2	GTF3C3	WDR81		LOC421125
HSPA4L	COPA	MSX2		CCDC146
SLC27A4	DNAJA1	NACA		SNTB1
RARS	C8ORF79	BCR		LOC415514
CCNH	PRKAG3	GPR176		TSPAN15
MOV10	CTDP1	SFRS17A		CCDC59
DHRS3	PGM5	C4ORF41		SLC6A2
LOC395839	CDK9	DCI		CTNNA2
LOC421975	USP34	IL4R		EOMES
MAP3K7IP3	SPEN	PTEN		TMEM88
SUPT6H	POLR1A	GOT1		DAD1
ITGAV	PTPRE	TTC35		SH3PXD2B
CCDC14	SIPA1L1	VEGFA		PPP2R4
TNNC1	PPP2R2A	XPNPEP1		C3ORF14
DNAL4	SFPQ	LNPEP		MANBAL
PLA2R1	GOLGA4	LMX1B		RPL14
ASB14	SLC23A2	KCNA1		LYSMD2
NAB1	BLM	RIBC2		ATP6V0B
TCERG1L	EDNRB	LOC429020		BATF3
EIF3M	PIP5K1C	CHMP4B		EDC3
ZER1	SNX5	ASPH		CACNG1
CST7	UVRAG	RAI14		KLHL29
C6ORF130	KATNAL2	TRIM63		LRRC8C
PSMF1	ATG4B	KIAA0241		TATDN3
PTBP1	ST6GAL1	PCBD2		ATP5C1
ARHGAP21	GPR56	HSP90B1		GNB1L
IL6ST	NR5A1	AURKA		GSDMA
MPP1	UMPS	NCKAP1		GPR175
AGPAT9	GULP1	TRAPPC4		LOC769621
TEAD3	C4ORF33	NR2C2		PIK3CG
CMBL	FANCB	EIF4EBP1		GRPEL2
NPTN	SOD2	ANAPC5		CENPO
EXT2	IL16	PPA2		LOC419289
GNS	LPPR4	SEC11C		C9ORF96
GRIN3A	ASXL2	RPP14		SYT4
ZNF292	ACO1	PSMB4		GRK5
ADSL	FUBP1	LOC427047		COR6
ADAT2	SRP68	ADK		SLC35A3
PAN3	PPP2R5C	MIER1		COL9A1
INTS9	BACH1	ZNRF1		NKX2-5
ACP2	TRIM13	AKAP1		TECTB
AGFG1	AHSG	RPL35		WARS2
YTHDF1	TIAL1	HAGH		MYPN
RP2	STK10	CEBPB		MTIF2
TNRC6C	ZNF518B	BMP15		PTPN6
DCLRE1B	MRPL3	PDK3		RFC2
RAD54L	D2HGDH	SLC39A11		SLC4A3
C15ORF40	KLHL1	SAPS3		C3ORF37
ZSWIM7	GABRB2	ATP1B4		ITGBL1
STX12	FBXO2	POLR3A		FKRP
BCL2L13	PFTK1	BRMS1L		CCNJ
ICOS	FLT3	ODZ3		SMARCAD1
CTNNB1	UBAC1	ATP6V0A1		ANKRD50
NANS	CHRNA6	CNOT8		ETS1
BCAT1	AACS	EVL		PSCA
BAHD1	ARRDC3	RB1CC1		RHBDF1
THOC4	SREBF2	TP53RK		PFKM
POLR2F	STX16	CKAP4		KCNA5
GPR35	ICMT	CTNNB1		EHMT1
EZR	SCGN	TRIM13		SLC38A2
RBM27	WDR4	ICT1		KLHL22
ARPC3	PALMD	RARS		RIMS2
DOCK3	UTS2	RNF103		DEF6
KBTBD8	SLC1A4	MTIF3		ANKDD1A
CPT1A	MMD	RAMP2		ATP13A3
UBE2Z	TIMM17A	RSBN1		FIGN
VAMP3	ATE1	FYCO1		PEX11A
RB1	RPL11	CCK		GNAT3
TAGLN3	SETD7	SNRPA1		KLHL15
ABHD11	SPOP	NAT15		LCOR
FAM82B	GCHFR	ZCCHC11		ADSS
WDR59	USP8	GMDS		DSCR3
QTRTD1	PARP4	RBM16		YWHAE
GTF3C3	TXNDC9	C7ORF20		C6ORF206
COPA	TSPAN4	NID2		SNCA
STXBP3	RNF213	PPP2R3B		MAB21L1
DNAJA1	LARS	RHBG		TGFBI
CTDP1	HMGCL	ALS2		LSG1
PGM5	PSPH	ZNF462		ADAM9
CDK9	SAMM50	LOC420592		PAX6
MLXIP	ZNF407	PAX5		FSTL5
USP34	FBXO34	GLUL		NASP
LMBRD2	PACS2	MUSTN1		C16ORF5
NFU1	STIL	C4ORF33		LOC415511
SPEN	LOC428796	PABPC1L		FASTKD3
POLR1A	SKP2	ACO1		TLR5
PTPRE	BRWD2	GTF3C3		CHN1
SIPA1L1	NDUFA1	PANK3		GTF2F2
PNO1	PAPSS1	CDH11		IL1RAPL2
PSAP	ANAPC10	CPT1A		LOC419175
PPP2R2A	PROCR	EDC4		SYAP1
TFCP2L1	FKBP7	ZBTB41		PLXDC1
TMPRSS6	ACTR1A	ANKRD49		LRRC6
SFPQ	PCSK2	ERAL1		TOPBP1
GOLGA4	GPAM	MLLT1		RLBP1L1
SLC23A2	NDST1	DNAJC10		PRKAG3
BLM	UBAC2	EMG1		C8ORF79
IRF1	POMC	P2RX1		ARHGAP22
PIP5K1C	HSPH1	CHMP7		ASF1A
IL1RL2	PTER	CCDC57		APEH
SLK	ABHD12	NUFIP2		TRDMT1
SNX5	PIAS1	TUB		UNG
UVRAG	ASB2	PVALB		PACSIN1
ZNF451	TES	ZDHHC5		RHOF
KATNAL2	PET112L	LOC395772		HMGXB3
ATG4B	UBE4B	YIPF4		CAMKK2
ST6GAL1	LOC427324	FLOT2		DIXDC1
SPP2	OXNAD1	ZNF609		C14ORF174
GPR56	DCXR	RHBDD2		PIK3R4
FAM101A	TULP3	TPM1		RNF25
ZNF821	PTPRJ	TRPC4AP		IPO5
UMPS	KLHDC5	PTPRF		CXADR
RAC1	AOF2	B3GAT2		RPL9
CASK	CAMSAP1L1	P2RX5		SLC15A1
USP4	SCAPER	GABBR2		LRPPRC
IGFBP1	SLC24A4	RMND5A		NODAL
C4ORF33	COL6A2	RBM9		PRICKLE1
SH3D19	UHRF1BP1L	RBP7		DIRAS2
FANCB	GPA33	AP3D1		HBG2
GSN	C1QTNF5	CCDC127		NANP
SOD2	ZNF217	PTPRU		KIRREL3
NF2	ATP5I	PSMD2		CEP70
IGF2R	C7ORF26	MAP3K7IP3		MGAT5B
MRPS30	NCKIPSD	KLHDC7A		INHBA
IL16	TAF1A	ARID2		EDNRB
DPYSL3	ME1	B3GNT5		ASH2L
PTPN4	ELAVL2	NOB1		SPECC1
ASXL2	ZDHHC21	TES		CENPC1
DCBLD2	ZNF516	RFC1		METT5D1
FUBP1	TIMM44	HTR4		UBQLN1
ACO1	GGH	SFXN2		NR5A1
SRP68	SHF	TRIM25		PSEN1
GATS	METAP2	COL6A2		DYNLRB2
PPP2R5C	MAD2L2	C7ORF26		PARP6
SOX9	NRXN3	RHOJ		FTH1
SUCLG1	CCNG2	TUBD1		GULP1
BACH1	JAM2	NAT9		MYOM3
YWHAH	HIVEP3	ASAP1		HFM1
TRIM13	DMGDH	NGF		CENPP
ATPAF2	NMT1	RBM38		C14ORF83
LOC429020	C6ORF167	RBM27		ZFYVE21
SULF2	EIF3EIP	LRIG1		FAM20C
RFWD3	ATPAF1	EIF2B5		PTPRA
TXLNB	UHRF1	RECK		NUDC
CSTB	INO80C	RNF138		C11ORF49
AHSG	DCUN1D1	MTMR8		CECR5
LOC770014	GNAQ	BCAS1		ADORA3
MOCS2	TMED2	MED15		LPPR4
LOC776471	ABCB11	FGG		SLC31A1
SRL	DNAJC2	C20ORF103		CWC15
TIAL1	GALNT12	AOF2		CCAR1
STK10	RNF207	KCNAB1		XPO4
ZNF518B	TMEM57	TSPAN14		RSL1D1
MRPL3	GRK4	SUCLG1		PENK
GALK1	MTBP	TACC3		ALG3
BCL11B	CCDC12	AMBP		LHCGR
C14ORF100	SIVA1	GEMIN4		TRAPPC9
PEX14	DTYMK	SYT11		RPS15
GABRB2	RHBDD2	CCDC147		DNAJB11
LOC428417	LIMA1	TXNDC4		CASKIN2
TFG	CCDC59	ZYX		NXN
PFTK1	LOC396152	APP		MYOT
APP	PSME4	DOCK10		PDE6B
FLT3	RNF19A	MYL3		ODZ4
ETV6	CCDC57	COQ6		SERPINB12
UBAC1	RHOB	ZFYVE27		CCDC66
CHRNA6	CRMP1	PFTK1		ALKBH2
AACS	VDAC3	CBLB		C18ORF32
ARRDC3	DOK5	WDR59		EPYC
SREBF2	PAX5	SRPX		C5ORF3
SELENBP1	RASSF3	AP1S2		SSTR3
ASAP2	NR1H4	SCD5		WDR36
MSH6	NECAP2	NAMPT		RRP15
C14ORF101	PRICKLE2	HNRNPR		APOBEC2
STX16	CLK4	PAK1		D2HGDH
ICMT	NEUROG1	KLF11		LRIG3
SCGN	KIAA0406	SAP30		KLHL1
WDHD1	HSPC159	MAP3K3		IFT88
CLSTN3	PAX3	SLC7A6		TMEM170B
WDR4	RAN	AMDHD2		DUSP1
PALMD	MYOM1	C21ORF45		MCM3AP
SLC1A4	CUEDC2	WDR57		TMEM65
MMD	LOC418822	EBF3		ATN1
TIMM17A	CCND1	DOCK5		FBXO2
MXRA8	DDX18	ITM2A		LIG4
CYTH1	N4BP1	PRPS2		PHYHD1
RPL11	MSGN1	RNF19A		CAND1
ATE1	PRRC1	GRSF1		UNC13C
PTCHD2	FBXW8	ALPK3		RAB5C
MKRN1	RIMS2	CLIP2		EVI1
SPOP	SNAP47	DNAJB14		REV3L
GCHFR	ATP13A3	MPP1		NOL8
CENPE	SGK1	AKAP8L		ATF4
USP8	MEOX2	ZNF384		MTMR6
AMN	TRIM37	TEX10		EDN1
PARP4	ST5	GCLM		STXBP5L
TXNDC9	GPSM1	SNAP47		C7ORF46
RNF213	ODZ1	CHRNA6		TMEM132E
LARS	JOSD1	SPP2		SLCO4A1
HMGCL	PAX6	GREM1		SEC61A2
SLC19A1	KIAA0090	PECR		BTBD1
PSPH	PTPRU	HGS		LGTN
SAMM50	ADAM10	CPNE8		PLA2G1B
ZNF407	USP10	SNX9		PXDNL
B3GNT5	TRAPPC2L	FNBP4		UTS2
PACS2	AKAP8L	OSBPL1A		TTC21B
PCNP	CHN1	EXOC5		CLUL1
YIPF3	IGJ	SH3GL1		ATP5J
RAMP2	NUCB2	CTDP1		FAR1
PMPCA	ARHGAP22	DOCK4		SLC2A10
LOC427047	USP44	WNT5B		SETD7
UTP6	KCNG2	HAL		ABCE1
STIL	EI24	GMNN		DUPD1
FN1	SMARCB1	FAM119A		BTBD10
LOC428796	NCAPG	MAPKAP1		PDE7B
COL4A3	RNF25	PLEKHA1		C18ORF8
XKR6	IPO5	MLX		ANXA1
IFNAR2	C12ORF49	NDFIP1		TSPAN4
GLUD1	GPRC5B	EIF3F		RCBTB2
BRWD2	ASH2L	LY75		NLGN1
CLPX	PTPLB	IFNAR2		GNPTAB
NDUFA1	PCDH24	SF3A3		PHKG1
PAPSS1	LMNB1	SLC2A8		IDH3A
ERCC5	FBXL3	EHF		TRIM42
ANAPC10	CXORF9	MYD88		LOC420526
PROCR	WDR8	FAT4		NSMCE1
FKBP7	ARSJ	HBS1L		ZBTB16
SEPT9	CRNKL1	WNT9B		FBXO34
ACTR1A	CKAP4	LOC768734		SRC
PCSK2	RSL1D1	COPG		MRPS11
GPAM	ADK	LOC423097		CCNA2
TTR	MRPL48	NRXN3		PHF13
CHRNA3	KIF1B	DENND1B		SLC37A1
NDST1	QSER1	USP33		RCN1
TAF4	KIAA0907	CTBP1		CLYBL
UBAC2	PRPH2	BRD9		NEUROD6
HSPH1	GPC1	RPAP1		CHL1
BMPR1B	SUGT1	MAGOH		SKP2
RAB33B	ODZ4	ITPK1		DDX54
SLC25A42	PLXND1	CMTM3		GLRB
FABP3	ZNF294	MMD		CREB3L2
ABHD12	KMO	HIVEP3		SOX6
EBF3	EEPD1	C14ORF104		SEMA5A
PIAS1	MMACHC	PIP5K3		FAM76A
ASB2	TM4SF4	PRRC1		CD9
RPS6	GBGT1	POLL		CALB1
MASP2	VPS16	SFTPA1		COL11A1
FBP1	CCDC53	ABL2		EMID2
DNAJC10	TOMM70A	TMEM30A		IQCB1
TES	ICT1	DVL3		POMC
ACSL4	DUSP1	PTPRC		MPHOSPH10
SLITRK1	ATN1	SEC16A		SMOC2
ST3GAL6	ZBTB1	ACE2
TAOK3	CBLL1	NOTCH1
TCP11L2	GIT2	C5ORF28
F2	REV3L	ATP12A
SF3B4	RPL7L1	MGST3
PET112L	LHFPL5	AK3
UBE4B	LYN	RPL7L1
NKD1	CLTC	MYO9B
GJD4	SLC34A1	ANGPTL2
OXNAD1	SLC35A5	UQCRC1
PWWP2A	DRAM1	PPP2R2B
MCOLN2	PCMT1	AKTIP
ACMSD	TDRD3	SEC14L1
TULP3	RAB3IL1	DPH3
PTPRJ	PSMB4	MIB1
AOF2	SLC2A10	RPL22L1
CAMSAP1L1	ZNF277	ABRA
SCAPER	SERTAD4	SSRP1
CHIC1	ISCA2	GPR149
SLC24A4	WDR43	RPS6
EIF3I	NUP214	UBE4B
HPD	ESCO1	WBP11
COL6A2	AAMP	ATP6AP2
MSI2	VPS13B	PM20D1
UHRF1BP1L	TRIM42	KPNA5
C1QTNF5	WDR81	KBTBD8
ZNF217	SRPK1	EIF3A
C7ORF26	PTBP2	NUP62
ATP5I	CTSO	AFAP1
GAD2	PDAP1	MAMLD1
NCKIPSD	CCDC137	CCPG1
RABL4	NHS	C1ORF144
FBXL5	DBR1	NEUROG1
TAF1A	LIN7A	ACAT1
CDK5RAP2	CASP3	SLC16A4
THYN1	CTNNA1	LSM3
ME1	NPEPPS	FUT7
SDC2	TOP1	NUDT1
ELAVL2	CD9	LYSMD3
ZDHHC21	DOCK10	DCK
TIMM44	IL1R1	C1ORF163
GGH	CAB39L	CALCA
SHF	CRY2	PFTK2
TMEM189-UBE2V1	PDIA6	BRCA2
BCS1L	IL1B	GRM7
METAP2	FKBP3	CCDC28A
SMEK1	HSPB11	NFU1
MAD2L2	GABRA5	PRPF40A
CTHRC1	KCNK1	RPLP2
MED12	SLCO2B1	PRELID1
NRXN3	HGS	LDLRAD1
CXORF39	ALG13	TP73
CCNG2	GINS1	FGFBP2
JAM2	KCTD1	WNT10A
HIVEP3	PPIL3	RAB24
SLC7A6	EIF2B5	ULK1
DDT	ESCO2	ACMSD
NMT1	CCDC132	CHD1L
ACVR1B	SMTN	ANKRD34C
SRP14	ALDH5A1	NRXN1
GLI2	PPA2	RNF144A
EIF3EIP	NHLRC2	RABL4
ATPAF1	NUP35	SPATS2
UHRF1	NRCAM	IRAK2
TRAF3IP2	COPG	CCNK
ATP2C1	CYP24A1	HIPK3
XRCC5	WIPF1	MTA1
ZP3	RPAP2	RPL36
INO80C	ABRA	ACTR2
GEMIN4	NRXN1	OSGIN2
SEC31B	AP3B1	IGF2R
TRAF3	CSNK1G1	MARCKSL1
DCUN1D1	PDK1	PDS5A
GNAQ	PSMC3IP	IFNAR1
FGG	SLC9A9	TRAF3IP3
IPO7	SGK269	PPP2R2A
TMED2	DNAJC24	LCMT1
ABCB11	ZDHHC8	POLR2E
FAM46A	APOH	WDR82
C11ORF30	SLC25A20	CRMP1
DNAJC2	OLFML2A	LOC429657
METTL8	NMRAL1	GNPDA1
UBE2I	EIF3A	ZC3H12A
GALNT12	ARID4A	PBX3
TMEM57	GRK6	PLA2R1
VPRBP	TLL2	BIN1
ITGA1	ERP27	SLC25A16
GRK4	ITGB3	BRWD2
RNF144A	CAST	THRAP3
CCDC12	B4GALT5	CSDE1
RPL27A	BIN1	OSBPL6
SIVA1	C9ORF24	SLMO1
RNF103	FAM60A	PDE12
DTYMK	NAALADL2	NDUFS3
OLFM4	DPH3	MYEF2
ORC5L	BAZ1B	C20ORF111
PDCD7	SNX4	POLR1A
ASAP1	ZNF618	ACSL1
CASC4	FBXO9	PPP2CB
ZNF330	LOC425720	DOK5
RHBDD2	STXBP5	ZFPM1
LPHN2	FAT4	FYN
LIMA1	PACSIN2	ERRFI1
SNF8	RAB21	SLC6A11
LOC396152	LOC420181	ARID5B
RNF19A	UPB1	CDK9
PSME4	ETS2	C10ORF59
EYA3	SMTNL2	NCOA2
CCDC57	GCH1	MICALL1
PFKP	ATP6V0A1	TFG
RHOB	MCM3	CIZ1
ZNF335	SURF4	BCAT1
CRMP1	TAX1BP1	WNT8A
VDAC3	IMMP1L	DDR2
DAAM1	LSS	SHOC2
USP16	TTC14	CRCP
TSPAN14	TMEM53	PSMC6
DOK5	OTUD7A	ITGA1
VMO1	DCP1A	PLEKHA7
PAX5	FAM69B	PHB2
MAP3K7IP2	MYO5A	LGR5
RASSF3	MYL3	TAOK1
MARCH7	C22ORF28	AHSG
RRBP1	GRPEL2	SRPR
NR1H4	POLL	MLXIPL
NECAP2	ACTN1	EPSTI1
PRICKLE2	GJB1	RASD1
TM4SF18	SLC35A3	SRP14
CLK4	SYDE2	CCDC18
TMEM123	HIPK3	PSMD7
CUX1	TAF13	MTRF1
BCL7A	C5ORF21	CASC4
NEUROG1	LATS1	FILIP1
TGM4	SPCS1	FKBP1B
KIAA0406	APOB	DENND4A
HSPC159	ZBTB25	INO80C
PAX3	PRMT10	USE1
MYOM1	SLC38A2	BAG2
RAN	RASSF2	MCFD2
PDCD2	DNAH1	DNMT3A
UBE2F	WDR44	CRNKL1
CUEDC2	MAP3K8	NDUFAB1
LOC418822	MRPL46	CALD1
CCND1	OSTM1	PSAP
NFKBIA	BLMH	NUCKS1
DACH1	C6ORF206	PROS1
DNAJB9	PPM1B	CAST
DDX18	MAB21L1	RGS9BP
N4BP1	TRPC1	ADAT1
DOCK5	FBN1	DBNDD2
MSGN1	OBFC2A	SAMM50
JAK1	EVI2A	PROCR
PRRC1	ATP9B	PGM5
FAH	LOC415511	TNNC2
LY75	H2AFY2	STK10
RHOA	C20ORF3	NUCB2
FBXW8	TMEM199	LPL
CHERP	EIF4EBP1	NSUN4
SNAP47	SRPX	FAM135A
CMTM3	PLXNB2	ATAD2
HSBP1	STRBP	CDCA3
NFATC3	RPL5	CHORDC1
CLK3	CCDC147	C8A
SGK1	NOTCH1	ZNF326
MEOX2	KIRREL3	LOC776471
NOL10	TH1L	ACAP2
TRIM37	TAF5	N6AMT1
MARK3	B2M	ERMP1
HOXA6	ADH5	OLFML2A
CRELD2	PTPLA	RGS3
ST5	ASB9	SEMA7A
CLCNKB	PDZRN3	KLHL31
CPSF3L	MAPK11	PAXIP1
GPSM1	MAPK6	TMEM34
ITM2C	PAK2	CCDC80
RASGRP1	ALG14	CCNG2
ODZ1	EEF1E1	RERE
JOSD1	TAF12	ZNFX1
MAST2	SLC36A1	NT5C2
KIAA0090	HFM1	C6ORF62
PTPRU	FILIP1	RUNX2
PACRG	MAN2C1	MAP3K14
ADAM10	CECR5	SOCS4
USP10	BDH2	DIDO1
NCKAP1	NPFFR2	CTSZ
AMDHD1	ALG3	UBASH3A
TRAPPC2L	BCLAF1	LOC424676
IGJ	MMS19	EYA3
AKAP8L	FYTTD1	GRB10
C14ORF104	SLC9A1	UBE2T
LOC419159	C18ORF32	ESCO2
MAN2B2	CENPT	PDE5A
FAM119A	TNRC18	SMAD1
NUCB2	NEURL	LATS1
PDZK1	WDR67	GABRA5
SRM	KIAA1370	RANBP3
FGD4	C8B	ERO1LB
ELK3	DCTN4	MDFI
IL12RB2	LOC427316	AGPAT9
CCDC127	PHC1	TAOK3
USP44	NME6	TRRAP
KCNG2	ZGPAT	ZNF451
EI24	MDH1	PIAS1
SMARCB1	PLEKHM2	GEMIN5
WIF1	AKIRIN2	NOL10
MED4	LRRCC1	CRK
NCAPG	STK17A	IKZF3
C12ORF49	SDF2	ITPR3
LYRM5	MTHFS	BLMH
ALDH1L2	NEO1	TMEM168
GPRC5B	LCMT2	ATXN2
PSEN2	AP2S1	GBGT1
ABHD2	MTMR6	UBAP2L
PLK1	NCF4	C10ORF104
PTPLB	NCLN	FURIN
PCDH24	PDE12	C10ORF118
IHPK3	BTBD1	TMEM132D
LMNB1	ZYX	CBX1
FBXL3	CLCN3	BEND4
SPATS2	KIF13B	CAV2
RPS2	SKIV2L2	ETNK1
TSN	LOC395744	SLC25A14
FBXW7	RFC1	LIN7A
ARSA	OPRL1	CAMK4
CXORF9	SLC22A4	DNAJA1
PDZD8	PRPS2	LAMA2
RPS6KA3	COX4NB	GABRA1
RARS2	RGS3	LIMA1
WDR8	PCF11	JPH1
ITPR3	GDF5	CD3E
ARSJ	EPC1	TXNL1
TACC3	LRIG1	ISCA1
SHFM1	RBM14	BVES
CRNKL1	AP3S1	MOSPD2
XPO1	NOTCH2	ZSWIM7
CKAP4	ITSN1	MAP4K5
ANP32E	HIVEP1	RBBP7
SAP18	SUSD3	FECH
ADK	FABP5	RINT1
GPI	PLEKHA1	BMP10
MRPL48	RANBP3	NR1D2
KIF1B	TMEM60	SLC45A4
QSER1	TOLLIP	LRP12
KIAA0907	RPS6KA5	SETBP1
JPH1	ACTR3	RIC8B
GPC1	THAP5	GMPS
PRPH2	MAP3K7	FAM171B
RNF34	DCK	CCDC109A
SUGT1	SGTB	PAH
MAST4	FAM76A	ACVR1B
PLXND1	PAWR	CDC2
ZNF294	RPN1	HSBP1
KMO	COL11A1	LAMP2
MTMR8	SLC25A17	MRPL27
KIAA0922	PRLR	SESN1
EEPD1	MYBL2	HLCS
MMACHC	RNF138	RAC2
TM4SF4	GABBR2	SPOP
GBGT1	LYRM2	AMD1
RCL1	TAOK1	SEC31B
VPS16	TTC35	TUBGCP2
PDE7A	MTRF1	DDT
CCDC53	TAF8	DTYMK
TOMM70A	NR2C2	RGS4
UTRN	GRPEL1	SF3B4
KIAA0247	NECAB1	SH3GLB2
KIAA0652	CRBN	SDF2
PSMD2	HIPK1	SLC22A23
ICT1	LHX3	DACH1
ACSL6	HNRNPA3	ASB3
ZBTB1	JARID1A	CAPZA1
CBLL1	RBP2	UTP6
GIT2	PRDX6	ZBTB1
SLC19A3	PARK7	ZFHX4
NSUN4	CPNE8	SLC25A24
KPNA2	PDE5A	CYTH4
RPL7L1	SAT1	TRPV4
FKBP8	FAM102A	FGL2
SLC25A21	GMDS	DNAJB12
LHFPL5	CPEB4	ARHGEF11
LYN	WDR53	CEP55
PDCD5	RANGAP1	PLCB2
UNKL	WDR40A	FYTTD1
RPL7	GTPBP1	LMO7
CLTC	C14ORF79	SEZ6L
RBX1	SLC7A5	GLE1
TP53BP1	C1ORF26	C3ORF19
SLC34A1	HIF1A	SEMA5B
MOSPD2	PARP11	HECTD3
TTC33	ZFPM1	ATP9B
SLC35A5	ATP5G1	TMOD3
DRAM1	CYP7A1	ANKS1B
PCMT1	RG9MTD2	SLC25A3
TDRD3	MAN2A1	GPM6B
NDOR1	GORASP1	RAF1
FBXL18	ZNF608	MYOZ2
LINGO1	GABRA1	BAZ1B
RAB3IL1	BMP5	LPHN2
BCL6	PI4K2A	CNR1
WDFY2	CCDC88C	DRG2
PSMB4	MAP2K1	GRHPR
STIM2	ZBTB11	YWHAZ
ZNF277	ST8SIA4	TCP1
SERTAD4	MTAP	TNRC6B
BMPR2	LRRC10	ARHGAP15
FNBP1	KIAA0152	FAM102A
YBX1	MLH1	KAL1
ISCA2	RERE	PSMB3
FUT10	LMNB2	WBP2
WDR43	PDE9A	PDCD7
NUP214	CEP55	PPP1CC
ESCO1	RAPH1	CCT8
XRCC6BP1	PHLDB2	ATP11B
MYO1C	DPH1	GPR171
EPHB6	ATF6	ETS2
NUFIP2	KLC4	COQ10B
AAMP	FAT1	AP3S1
VPS13B	THBS4	C1ORF77
WDR81	GLO1	N4BP1
SRPK1	EAF2	PARP14
DAZL	SSRP1	LOC425479
PRCP	GNA12	GAPDH
PTBP2	FAM84A	NPL
SPECC1L	MCCC2	AKAP11
PDAP1	CACNG3	TMC7
CTSO	ARHGAP26	CREBBP
CCDC137	COR6	MRPL38
LBR	ZNF770	AACS
NHS	CCNB2	GNG11
DBR1	SYT16	EFHA1
ZFHX4	TECTB	PRKAA1
LIN7A	HSPB8	HIBADH
TMEM48	PSMC6	MAT1A
ABL1	BTBD2	ALDH7A1
CASP3	LOC420795	VTI1B
CTNNA1	POR	DERL1
SYCP3	ETS1	KIF13B
NPEPPS	MARCH6	GPATCH8
C4ORF41	KLHL22	C11ORF30
TOP1	AGRN	MTF2
PDE3B	QRICH1	USP34
PLEKHG1	GPR183	CYB5A
DOCK10	LOC425610	FOXJ2
IL1R1	TMEM103	NEFH
PIK3C2A	LSG1	VPS13B
CAB39L	MYO1B	TSPAN8
CRY2	CHD9	TRNT1
PDIA6	ZNF326	THBS4
SKIL	PFN2	APOB
IL1B	RECQL	PRKAB2
TBC1D20	SFTPA1	CBX4
FKBP3	GNG11	ADAM10
HSPB11	PACSIN1	PWWP2A
LAMB4	CFDP1	UBASH3B
RRP9	DIS3	YTHDF1
GABRA5	NOV	TOP1
KCNK1	RPL35	EPS15
HAGH	SLC15A1	RFC4
ARFGEF2	LRPPRC	MED31
CHD7	NAMPT	SULT1C3
CAPZA1	GIPC2	CCNDBP1
SLCO2B1	MKNK1	SLC35E3
HGS	SLC16A1	CHERP
ALG13	CSTF3	CSNK1G1
GINS1	TJP2	ASB9
KCTD1	TJP1	HABP2
PPIL3	UBQLN1	PLEKHG7
EIF2B5	SH3GLB2	DBR1
ESCO2	TIPARP	GDE1
CD72	MED15	UBE2R2
CCDC132	ABL2	SLC25A20
CCT6A	PYCRL	DIS3
GATAD2A	ACAT1	CNOT10
LAMA4	TMEM132D	FETUB
USP47	CAV2	NDUFS4
SMTN	SDSL	TXLNB
RLN3	RCOR1	PRDX6
DENND4C	MAPKAP1	MLF1
GNA11	SCD5	OGDH
ALDH5A1	RPL13	ZC3H11A
PPA2	SCFD1	PRKX
UTP11L	MSL2	CIAPIN1
NHLRC2	METTL6	HSPH1
USP52	XPO4	PCNP
C6ORF32	ITFG3	C20ORF3
NUP35	AQP9	APBA2
NRCAM	ADAT1	SLC1A1
COPG	TOP1MT	PTTG1
CIZ1	KCNAB2	GNS
UBP1	ESR2	CP
CTNND1	FBXW4	ELK3
UROC1	GTDC1	DHODH
VIP	HERC1	TEAD3
ACAT2	H6PD	RNF34
CYP24A1	ICA1	PDE3B
PEX12	PHLPPL	ARSI
ATP2A2	POLR3A	CACNA1D
RPAP2	WDR25	KLB
WIPF1	CCNI	MUPCDH
KLB	ORMDL2	F11
TNNT2	C5ORF3	PCSK1
GDI2	ADAMTS1	FBXW7
ABRA	DOCK4	BRAF
HIF1AN	MYOM2	ZC3H18
MTMR14	PCSK1	TIMM17A
NRXN1	KCNJ8	LHX8
AP3B1	MORN4	ISCA2
CPEB3	SLC35C1	STK16
RASL12	PKNOX1	MFN1
ZBTB38	FKBP1B	RPL7
CSNK1G1	ENPP6	HSPA4
PSMC3IP	DDOST	TMEM120B
PTN	P2RX5	HAT1
MLXIPL	RBM5	MYL4
SGK269	PIGX	WDSUB1
DNAJC24	TTC21B	NEK6
ZC3H15	CHDH	FZD3
VPS36	NFS1	BMPR2
APOH	GLE1	PLXND1
SLC25A20	LOC769030	UPB1
OLFML2A	FABP7	PUS7
MVK	GGA1	FIG4
EIF3A	LOC424383	CPB2
NMRAL1	MRPL27	CCDC124
RNF214	TSPAN7	CKS2
FLNB	CALCA	NDRG3
GRK6	RAB11B	PCCB
TLL2	LOC420526	ERP27
ERP27	HPSE	FAM20B
PLB1	PSMA1	TRIM59
EIF2AK3	DNAJB12	NDUFA6
CAST	LZIC	ALX1
B4GALT5	PKP4	ITGB6
BIN1	RPAP1	MRPL42
TGS1	ZFYVE20	USP4
ZBTB44	MPP4	ARFGEF2
ASB8	BRPF1	AMFR
FAM60A	TIMP4	EIF2AK2
AVEN	SLC30A2	PSMC2
NAALADL2	NHEDC2	SELENBP1
NDUFB3	LRP8	NME6
DPH3	RAF1	TIMM44
BAZ1B	MYO9A	OSTM1
SNX4	TEK	ADSL
APPL1	CTBP1	CYP24A1
ZNF618	MRPS10	C10ORF46
ZZZ3	COQ10B	LARP5
GMPS	ADCYAP1	RECQL
FBXO9	CD80	CTSL2
LOC425720	DYRK2	CLIC4
CYTH4	IMPAD1	UROC1
STXBP5	SLC9A2	COG7
FAT4	ANKRD10	ATP5S
NUSAP1	NUPL1	ANKH
PACSIN2	CRCP	ABCF2
RAB21	RBM17	RASGRP1
LOC420181	SUDS3	WSCD1
UPB1	CBLB	PTPRE
ETS2	FAM55C	KCNG2
SMTNL2	PRKAR1B	CLPX
GCH1	TFAP2A	WDR22
GPM6B	CREBBP	GNA12
WDR82	CCDC91	PCDH24
TOB1	ALDH1A2	TNNC1
ATP6V0A1	ZCCHC11	RBP2
MCM3	PTPDC1	ACP2
ALX1	EIF4G2	KIAA0152
RCN2	C6ORF62	DIP2C
PIP4K2B	TEX264	AFTPH
SURF4	B3GAT1	TMEM182
TAX1BP1	FZD1	DEGS1
POLRMT	COG6	ANAPC7
IMMP1L	RGS17	ASXL1
LSS	PRKACB	SNX22
TTC14	ITGA11	CCNB2
GPR177	ZNF385C	UQCRFS1
MAFF	CRK	METTL9
UXS1	NDUFB4	ATG10
FMNL1	KIAA0196	GPR35
NFASC	SLC25A36	PUM2
BCR	ANGPTL1	CTSC
TMEM53	RFX3	ZNF407
OTUD7A	MGP	POLR1C
DCP1A	REEP3	C22ORF9
MRPL42	MUTYH	H2AFY2
FAM69B	EME1	CDH17
MYO5A	ACSL5	BDH2
MYL3	IFIT5	FBXO30
C22ORF28	SAPS3	NHLRC2
MED10	ADHFE1	PDAP1
C6ORF72	SRD5A2L2	SEC61A1
POLL	MAP2K3	TAF13
ACTN1	DUSP26	SRP72
GJB1	TXN	USP10
LCP2	CORO2A	ZNF770
RAB8A	TMEFF2	HMBOX1
SYDE2	TBC1D13	MGP
YES1	CDC7	ERCC5
ANKRD31	MYT1	KIAA1279
SPTBN1	EPB41	SERPINI1
NUP85	MICALL2	EXOSC10
EXOSC9	NPY5R	AMDHD1
ZC3H18	SC4MOL	CHRNB4
SERINC1	GTF3A	TRDN
HIPK3	ALG6	CRELD2
TAF13	LOC415514	LOC417981
ZWILCH	LAMA2	COMMD10
C5ORF21	POLR3H	CUX1
LATS1	PRNPIP	LARP1
PLIN	VPS11	DNAJC13
LOC426479	BSDC1	EXT2
SPCS1	UBAP2L	AHCY
MUC5B	FOXJ2	FAM48A
APOB	SLC35F3	NOL6
ATAD1	LYSMD2	KIAA0415
ZBTB25	CYFIP2	EXOC7
TTC39B	FAT3	NDFIP2
MYL1	LRRC8C	UBP1
SVEP1	CHID1	XKR6
PRMT10	DEPDC7	GTPBP2
RASSF2	TMEM150C	COX4NB
LMX1B	C17ORF71	ATP6V1G1
SMYD4	NUBP2	FOXP2
DNAH1	BMS1	OGT
EHHADH	SLC2A8	RAD51
CPSF3	WDR61	RTF1
RPA3	STAT1	IL18R1
DENND2C	TDRD1	MAST4
MAP3K8	CSK	MAP3K7IP2
WDR44	PPM1A	STXBP5
MRPL20	SUSD2	MASP2
MRPL46	SMC5	ADAMTS2
OSTM1	NDUFA10	ZFHX3
BLMH	MCF2L	GRAMD3
PPM1B	PBX3	PPP2CA
FBN1	OFD1	STAR
TRPC1	VPS33A	UPP2
OBFC2A	TAPBP	HYOU1
EVI2A	ETNK1	WDR40A
XPNPEP1	ACTR2	DPYSL3
ATP9B	KCNJ5	TSEN15
DENND3	PROX1	IQCG
C20ORF59	F11	EEPD1
H2AFY2	C20ORF111	TOP1MT
PTGS2	EIF2C1	MRPS21
DIP2C	TNRC6B	SSR1
UBASH3B	LPAR4	SGSM3
RSPO2	MLLT3	ERGIC3
USE1	GAK	EAF2
APOLD1	EPC2	LDHB
C20ORF3	C1QBP	SUSD2
TMEM199	USF1	THADA
EIF4EBP1	ADSS	GDPD1
AHCY	PHF12	ANLN
SRPX	RAB1A	SMG7
CXORF41	HDHD1A	TULP3
PLXNB2	CAPRIN1	PHF11
STRBP	HBS1L	PDCD10
SLU7	ALS2	ATOX1
GCC2	GTF2F2	CHCHD4
EDNRA	CSDE1	KIFC3
CCDC147	CIRBP	LOC415553
RPL5	ACSL1	PDLIM4
NOTCH1	UNG	NPM3
STK32A	DRG2	RRBP1
AHSA1	SGK3	BCHE
ARF1	DIXDC1	RPS7
TH1L	AMIGO2	CTDSPL2
GALNS	OIP5	ZNF821
KIF23	DBNDD2	HTR1B
INTS10	CEP70	CYB5D2
TAF5	PRKAB2	SOD2
B2M	AMBRA1	DICER1
PARP14	SNF1LK2	MAL
ADH5	TTC36	ZNF618
TBL1XR1	GPR22	POLG
DNAJA2	COPS3	DRAM1
PTPLA	HSPB3	MUC5B
ASB9	OSBP2	ATP5G1
PDZRN3	PARP6	PARP4
MAPK11	GATC	LAMP1
EXOC5	RNF217	ZBTB44
MAPK6	SOCS4	SYS1
PPP2R2B	UQCRQ	MRPS23
PAK2	DNMBP	ATG4B
EEF1E1	CENPP	KCNMA1
RCAN1	C14ORF83	IHPK2
ALG14	PLLP	LOC426359
DAGLB	GPR126	FER
TAF12	DBNDD1	DOCK2
TPM1	UBE2T	MMS19
SLC36A1	TMEM208	EPC2
NADSYN1	CLDN1	SAP130
GAPDH	ARNT	PPIC
SFRP4	SH3RF1	ALDH5A1
COMMD7	RFFL	OTUD7A
FILIP1	LOC769333	TOP3B
EIF2S2	GPR171	PROX1
MAN2C1	FABP1	LAG3
KANK4	ERMP1	WWC3
BDH2	VCAM1	PPM1B
NPFFR2	RINT1	VAMP3
PCDH12	ATP6V0A2	LYRM5
BCLAF1	COL9A3	STT3A
RIPK5	MAN1A1	ITFG3
MMS19	IKZF3	RBM24
FYTTD1	BMP4	NFASC
SLC9A1	IFRD1	WDR3
RPS19BP1	VEGFA	NCF4
P4HA1	RIBC2	ASB6
SFRS17A	PTS	PCMT1
CENPT	LOC429657	KIF15
TNRC18	TANC1	ABHD2
TRIM25	SLC25A6	GRIN2B
NEURL	KCNQ3	TIAL1
GPR149	CLUL1	LOC769333
CEP76	MON2	F9
WDR67	TBC1D9B	TMEM39A
KIAA1370	AP1M1	NFKBIA
SNX30	RTF1	DEDD
ZRANB1	TRIP13	JAK1
FZD3	ABCE1	TRAF6
PLA2G7	CDK2AP1	AK2
MGAT4A	FRS3	USP12
C8B	PCID2	HAS2
DCTN4	RASD1	MLL3
LOC427316	PHKG1	NR1H3
PHC1	TMEM18	GIPC2
NME6	P2RY6	MARCH6
ZGPAT	NSMCE1	C20ORF82
RBM24	SMYD1	COMMD8
MDH1	ZBTB16	C20ORF59
PLEKHM2	CA7	HIF1AN
AKIRIN2	LOC420592	MGAT5
FMN1	SOCS1	EDNRA
LRRCC1	CLYBL	C6ORF32
STK17A	YME1L1	SGPP2
C18ORF21	USP12	SURF2
SDF2	VPS39	PDGFD
MTHFS	CPXM2	DDX3X
AFAP1	YWHAZ	EIF3H
NEO1	LOC423097	GNPAT
LCMT2	ARID5B	EHHADH
KPNA5	ZFYVE28	GATAD2A
AP2S1	SERPINE2	ATAD1
PPIC	NDST4	SH3RF1
CRHR2	RAB24	CCDC137
NCF4	MAP4K4	OTUD4
SMC2	ERRFI1	HOOK3
NCLN	MYSM1	FBN1
RASA1	SUPT5H	TSN
TLK1	AP3D1	CFDP1
CHD1	UBFD1	TMEM17
BPHL	CAMK1G	SUPT5H
PDE12	LYPLAL1	TAF1
MLLT1	CREBL2	VEZF1
AMFR	BIRC7	ELAVL1
MAP2K4	MGEA5	COBRA1
SEL1L	ABCF2	RAB27A
TXK	AQR	WNT5A
ZYX	TBC1D1	ARNTL2
CLCN3	RPL36	COPA
LTA4H	STAU1	USP47
KIF13B	ATP11B	LUC7L2
SKIV2L2	KIFC3	IDUA
LOC395744	ZDHHC7	SFRS5
RFC1	BTAF1	MAST2
SEMA4D	TMEM182	SLC24A4
OPRL1	EIF6	CCDC132
ASAM	CASP2	CACNG3
SLC22A4	CAPZA2	SOX9
PRPS2	RPS27A	SEC13
COX4NB	POLA1	MEP1A
RNUXA	REL	GPR56
RGS3	WAPAL	C6ORF72
GTF2H1	GTPBP8	LOC772308
NOP58	KIF13A	TANC1
EHBP1	TBC1D22B	B4GALT5
ADAMTSL1	PPM1J	RAB5A
PCF11	ANKS1B	UVRAG
GDF5	EIF3F	SMTNL2
EPC1	SERHL2	KIAA0922
MON1A	CLIC4	NFS1
DRG1	PREX1	ERBB4
MDH2	SBDS	SLC19A1
CAPRIN2	MYL4	NTN4
COMMD8	SNAPC4	ATXN1
PARN	SMAD6	PTPLA
LRIG1	C20ORF11	OGN
RBM14	SEC11C	ZZEF1
BBS12	GUSB	CHID1
AP3S1	PITX2	PPAPDC3
NOTCH2	NARG1L	DDOST
ATIC	TMEM104	TSGA10
ITSN1	WNT8A	CRHR2
RPL37	TRRAP	BMS1
HIVEP1	TMEM126A	EPHA5
SUSD3	SEMA7A	MUT
FABP5	TXNDC15	SEC22A
PSMD12	PRKAA1	RASSF2
PLEKHA1	WDR35	RIPK5
RANBP3	ZZEF1	OLFM4
GPR176	RPL18A	FANCF
NLGN4X	AARSD1	DENND3
EP400	SAMD9L	EIF4A2
TMEM60	MRPS33	BRSK2
NUB1	C7	CDC5L
MITD1	RAB3GAP2	FAS
TOLLIP	KIAA1279	MEX3D
DFFA	SLC6A2	SLCO1C1
RPS6KA5	RBM38	CCDC123
ACTR3	ZNF711	WDR8
POLG	C7ORF20	ATP2C1
THAP5	ADC	TMEM66
MAP3K7	LDB1	PLXNB2
DCK	WNT9B	NUP43
SGTB	S100A11	CYLD
PAWR	CRLS1	KCNJ5
RPN1	OCRL	PTPDC1
EPDR1	GDE1	C16ORF57
YTHDC2	ATP5C1	STRBP
DIP2B	MAP2K1IP1	ITGA6
RHOT1	CCDC124	NUSAP1
SLC25A17	GSDMA	UBR3
PSMD10	BRAF	C5ORF24
NOS2	ANAPC7	FGF1
PRLR	INPP5D	PLOD1
DYM	MTMR4	FAM55C
HAS2	COPB2	NUP214
DNAJC8	DDX27	ARFRP1
NGF	TNNC2	KATNA1
ABCA3	SYT4	MYO19
ANKFY1	GRK5	C1ORF26
CYTIP	DYNC1LI2	RPAP3
MYBL2	TEX10	MYBL2
CARD11	MYPN	GLCE
RNF138	KDELC1	CXCR4
GABBR2	BMP10	PDS5B
MXD4	DDX3X	UPK3A
TAOK1	PRELID1	ATE1
TTC35	RCBTB1	TAF8
MTRF1	MYH7	SLC19A3
TAF8	GNPDA1	STAT1
LIMD2	ZNF423	WDR35
DHRS7	LIG3	BBS12
SNX22	HAL	CCDC52
NR2C2	TPPP2	USP16
POLR2B	PEX11A	SCFD1
FUNDC2	TMEM203	PSME4
GRPEL1	TRPV4	NUPL1
CNTNAP5	WDSOF1	TRIM33
PECR	YWHAE	EHBP1
TRAPPC4	GRB10	PMS1
DPYS	SLC38A4	LSM8
NECAB1	CTDSPL2	TM4SF18
OTUD4	NOB1	PTK2
CLIC2	CTTN	SLC27A4
RABGAP1L	MBNL1	RAB1A
CRBN	SMOC1	STX12
BRCA2	COL15A1	SNF1LK2
SERTAD2	IQCH	N-PAC
COMMD10	ADD3	C14ORF100
HIPK1	CIAPIN1	SEC63
ARHGAP18	HMBOX1	SLC9A2
LHX3	FECH	PDCD1LG2
HNRNPA3	PRICKLE1	CTTN
JARID1A	LDHB	TMEM132C
PRDX6	DIRAS2	RAPH1
RBP2	NR1H3	RPL18A
PARK7	KLHL31	NFATC3
IMMT	CALD1	ACOT8
TEKT2	METT5D1	SLU7
REPS2	BCL9L	RPS2
CPNE8	PHF21A	NUF2
SEC61G	IBTK	KTN1
VPS25	EXOSC10	KPNA2
PHF11	SLC25A4	GATS
UBASH3A	BAG2	SMC5
PDE5A	DOCK1	CCDC88A
SAT1	BCAS1	FAM46A
FAM102A	EIF3E	UFD1L
CHMP4B	LOC416394	STRAP
GMDS	MRPS5	ZFAND3
CPEB4	FAM20C	KIF23
SEC16A	C3ORF19	ZDHHC13
WDR53	SLC31A1	ARSJ
DICER1	FGB	SGCB
PDS5A	RAB5A	SLITRK1
GPSM2	MED13L	HDAC3
WDR40A	P2RX1	FLII
C14ORF79	CNR1	VTN
SLC7A5	SERPINB12	NEK7
HIF1A	SPTBN5	FAM173A
C1ORF26	PARD3	ANKZF1
CC2D1B	KLHDC7A	EIF2AK1
PARP11	ATRX	GNG5
INOC1	ZNF532	TTF2
ZFPM1	EPYC	AFF4
ATP2A3	TMC7	SURF1
ATP5G1	KAL1	HMGCL
TRDN	BHMT	ICMT
CYP7A1	CDR2L	SAMD9L
WHSC1L1	BACE1	SIPA1L2
RG9MTD2	ITM2A	SMEK1
MAN2A1	BTG2	PGM2
ZNF608	ALAS1	TP53BP1
BMP5	DNMT3A	CCDC88C
GABRA1	SLC26A2	RPL13
KCNA1	TSEN15	OIP5
SLC12A7	TRNT1	HDHD1A
PI4K2A	BRD9	LRRC17
CCDC88C	NDUFB5	TTC14
MAP2K1	PPP2R3B	ANKRD17
SLC25A24	RTN4IP1	THG1L
ST8SIA4	CHMP4C	LRRC59
MTAP	ARL6IP4	RBM26
LRRC10	SCARB2	HSPB8
KIAA0152	NAT9	MAN2C1
MLH1	SH3GL1	CWF19L1
HTR2B	LSM7	HPRT1
DLG5	RPN2	HOXA6
CDC2L6	MIB1	ICOS
RERE	LOC427191	TMPRSS6
PDE9A	CCDC18	RAB11A
CEP55	SEC24C	ARL10
HPRT1	TMOD3	RAC1
NR1D2	ARIH2	MYLK
GOLGB1	TRIM33	RASA3
CFI	AFAP1L1	TTC3
RAPH1	MYEF2	DEPDC6
RMND5A	NHSL1	TRAF3IP2
PHLDB2	VEZF1	TRAF3
DPH1	CTDSPL	EVI2A
RPS3	AIFM2	ZDHHC14
C1S	LMO7	GCM1
ATF6	FBXL10	PPME1
ZNF609	TMEM66	PAPD1
CLOCK	EIF3H	CTNND1
TNFAIP8L1	TPST2	NFKB1
PPAPDC3	NUP188	MYST3
ABI2	COBRA1	MON1A
FAT1	PLOD2	MAK16
KLC4	LGR5	STT3B
THBS4	MFF	EGFR
UNC84A	AK3	OLFML3
GLO1	SLC38A11	SQRDL
HS2ST1	LMTK2	CTHRC1
EAF2	SCN4B	CAPZA2
DIRC2	ANO5	IGSF11
ANLN	SOS2	CDC16
TCF12	HDDC2	SEPT6
SSRP1	SLC12A3	RB1
GNA12	PPME1	ESR2
POLR1C	HABP4	MKL1
SEMA3G	CEP68	SLC23A2
CDCP1	TINP1	MESDC2
MIER1	NFYC	DFFA
FAM84A	SFRS5	RFK
LOC425502	FAM123A	AGRN
HAT1	AKAP1	CENPT
NT5C3	NEK2	PSMB2
MCCC2	TOP2B	RBM46
PCBD2	RNMT	EDEM3
CACNG3	SYS1	B3GAT1
ARHGAP26	LGALS1	ITM2C
NUP88	UBXN7	MRPS17
ZNF770	MRPL38	MRPL3
PRIC285	PLCG2	DLGAP4
SIPA1L2	PDE4B	NLGN4X
ZNF367	ARHGAP24	GIT2
CCNB2	TCFL5	TBC1D22B
ATOX1	WDSUB1	FUBP1
SYT16	LOC425479	MRPL44
BMP15	GTPBP2	TCTN1
PUM2	ODZ3	CASQ2
HSPB8	COG4	BPHL
PSMC6	PTH	GALNT7
ZNF644	MYL2	RCAN1
SLMAP	SEPT6	MTAP
SF3A3	C15ORF42	SHF
NUP43	RBP7	COL4A2
BTBD2	PFDN1	GAS7
RSBN1	USP33	KCNQ4
LOC420795	HOXA4	SYNE1
POR	LGMN	NDUFS8
SMAD1	SLC1A3	MATN2
CD44	SEC61A1	SFXN5
MYST3	SERPIND1	YWHAQ
GAS7	ASB3	ACAT2
ERGIC3	DCI	ZER1
MARCH6	LY6E	TOB2
AGRN	PGM2L1	PPP1R12B
ZMYND11	DDX1	EXTL3
QRICH1	FAM116A	NPFFR2
GPR183	CCT8	MLH1
BRWD1	N6AMT1	DAZAP1
RNF6	LRCH1	EPAS1
ZC3H12A	FURIN	SLC6A6
FGFBP1	KIF5B	PARN
LOC425610	SLC25A14	CUL3
ACACA	GLCE	ZNF217
TMEM103	ECHDC1	APPBP1
ACE2	OGN	MCF2L
NUP160	SRPR	SPC25
ST14	PTPN11	ABCA3
MYO1B	PSMB1	TTC39C
GPATCH8	GALNT1	ATP2A3
ERBB2IP	MUPCDH	CEP76
MKL1	VAPB	CNTN3
FKBP5	PIK3R1	MGAT4A
KLF11	ZC3H11A	PRKRIP1
CHD9	C1ORF77	MAD2L1
PRKCB	RFTN2	CCND1
ZNF326	PECI	CDC7
ATXN3	C10ORF46	NOS2
PFN2	KIF3A	CORO2A
TMTC4	CREB3L3	RPN1
LOC417981	LEF1	GFPT1
RECQL	KCNAB1	GRIK1
SFTPA1	SMG7	KIAA0907
GNG11	EDC3	NPAL3
YIPF4	CACNG1	VEGFC
CFDP1	RUSC1	HSPB3
SLC30A9	TBC1D8	CCT5
DIS3	ANKRD9	ADAP2
MAK10	PSMC2	CHDH
NOV	HADHB	RUSC1
ATP6AP2	ITPKB	USP1
WDTC1	GPR175	RAPGEF1
NDUFA6	ERO1LB	NEURL
RPL35	PVRL3	ALKBH8
LSM6	PSMC5	LOC768922
C14ORF166B	SLITRK2	DOCK3
GIPC2	PIK3CG	SLC30A9
NAMPT	MEP1A	REPS2
MKNK1	PPPDE1	SLC35F5
SLC16A1	NPM3	NHSL1
WBP2	HSF2	PSMC3IP
COL4A5	ZNF518A	ANKRD10
NAPEPLD	WARS2	XPO1
NUF2	MTIF2	EIF3EIP
CSTF3	MYO18B	SEPT7
TJP2	SNX17	GCHFR
TJP1	ZNRF1	DFFB
C5ORF24	NEK7	CLEC3B
IFIH1	GBAS	ARNT
SH3GLB2	C3ORF37	FABP1
TIPARP	GNE	ARFGAP3
MED15	SMARCAD1	RARS2
CWF19L1	ANKRD50	ULK2
STAG2	PPP2CA	MFN2
PYCRL	EPHB1	MMACHC
ABL2	KCNA5	CEP110
ACAT1	YRDC	RBM17
AMBP	HMGCS1	LOC769246
GRSF1	TRIO	SPPL2A
TMEM132D	SLC38A7	GRB2
CAV2	DERL1	SSBP1
SDSL	GDPD1	MYSM1
FAM20B	DVL3	DLD
RCOR1	MRPL14	WIPF1
MAPKAP1	GLT8D1	TDRD3
PRDX3	RDX	XK
PRKCD	NCL	FNBP1
SEZ6L	CHCHD4	PRCP
SEMA5B	IWS1	AP1M1
SCD5	PDGFD	EME1
SCFD1	DNAJC9	RRP9
RPL13	TLR5	VTA1
MSL2	HOOK3	C18ORF21
METTL6	USP1	ARHGAP5
ITFG3	BBX	ATPAF1
AQP9	TPD52	TCF12
ADAT1	TRMT5	DIS3L2
TOP1MT	C6ORF129	SMC2
ARL6IP5	EIF2AK1	CNTNAP5
KCNAB2	CNOT8	ABHD12
ESR2	CDC123	JMJD1C
FER	PM20D1	ZNF410
FBXW4	GRB2	XBP1
GTDC1	CCNK	IL1R1
F9	HBG2	SREBF2
HERC1	C22ORF9	FMNL2
RPS14	SPECC1	HSPA4L
TPMT	MUSTN1	TJP1
CBFB	P2RX4	RACGAP1
CDC16	EVL	FZD4
H6PD	ACN9	ARG2
NETO2	POLR2I	KIAA0430
ICA1	PLEKHG7	CREB3L3
RASAL2	TTC3	LOC420795
PHLPPL	JMJD1A	IFIT5
POLR3A	CCK	SOAT1
WDR25	CCDC123	SLCO2B1
CCNI	IL1RL1	PACS2
ORMDL2	CLIP2	FAM69B
FYN	WHDC1	TCFL5
ATP5O	CWC15	UQCRQ
ADAMTS1	C2CD2	SEC24C
DOCK4	PENK	ADC
MYOM2	ADAMTS2	TJP2
RAB27A	TRIM8	FN1
LAMP2	C1GALT1	XPO6
PCSK1	IQCD	RHOB
KCNJ8	RPS15	COG6
BEND5	DNAJB11	APOLD1
MORN4	UQCRFS1	MAN1A1
SLC35C1	GLMN	PKP4
PTK2	HNRPLL	SEMA4D
SFXN5	CD3E	SFRP2
PKNOX1	SSTR3	MED4
FKBP1B	DSN1	PPM1A
ENPP6	PDCD6IP	RFX3
DDOST	KIAA1219	LSS
XPO6	GPATCH1	ANKRD44
ASB6	TNFRSF9	TK2
SLC35E3	IFT88	HNRNPA3
SVIL	ARFGAP3	PIP5K1C
MRPS17	ZEB2	SLC34A1
ZNF148	CSNK2A2	ATP2B4
P2RX5	HSPA5	S100A11
RBM5	HARBI1	SFRS15
PIGX	PALM2-AKAP2	TNNT2
CYB5B	POLR2E	SMTN
CHDH	WSCD1	DRG1
TSPAN32	BRMS1L	DAZL
CPD	CTSL2	RP2
NFS1	PAXIP1	CPSF2
PRKX	GARNL4	DNAJC2
GLE1	SMARCD2	CCDC91
PNPLA2	CACNA1D	SLAIN2
LUC7L2	RNF14	DAAM1
MRPL39	TP53RK	TIPIN
LOC769030	ATF4	NOL12
FABP7	MED31	HBXIP
GGA1	ERBB4	BHMT
AGMAT	DDR2	NMT1
PTRF	SEC61A2	AGFG1
LOC424383	SLC25A16	CPEB4
MRPL27	VTI1B	ANKRD31
CDC2	LPL	C2ORF49
HECTD1	LSM3	ZDHHC23
ARMC7	DUPD1	GAPVD1
PFTK2	LOC424676	TMEM53
TSPAN7	TBC1D10A	DYNLT1
LNPEP	FAM171B	DAGLB
C18ORF10	NHLRC3	PRPH2
IL21R	TMEM131	SHB
CALCA	ABCD3	SPTBN5
RAB11B	TOP3B	SFRS2IP
AHR	NXT2	FBXO9
LRP12	CCNA2	MAN2A1
HPSE	GFRA1	AMPH
TMEM20	CSNK1A1	METTL6
ADA	MYLK	PLEKHM2
ECD	AP3M2	RNASET2
PSMA1	ZNF318	DHX30
DNAJB12	TNFAIP2	LMBRD2
TUBD1	RPS24	SASS6
DNAJC13	PTTG1	MAP2K3
GPATCH2	SBNO1	UHRF1BP1L
BUB1B	USP3	PSMG1
LZIC	MTIF3	ELK4
PKP4	UBE2R2	DNM1L
MAK	PTGFRN	DNAH1
COL1A2	SYNE1	MAP2K1IP1
DEPDC6	IRAK2	CRYAB
RPAP1	DSG2	PTPRJ
ZFYVE20	SDCBP	RCOR1
TLR4	TRIM14	NETO2
CCDC88A	SASS6	MCM3
MPP4	NDUFA7	TNFRSF9
BRPF1	ALDH7A1	SERPIND1
TMEM150A	SCIN	WHSC2
TIMP4	ZFYVE27	CASP2
EDEM3	PHB2	TMCC3
SLC30A2	KLHL32	NF2
SSBP1	CUL5	TPM3
MED16	NAT	ORC5L
NHEDC2	C1ORF116	ZNF335
LRP8	THRA	IGJ
ANKH	ATP10D	PRNP
RAF1	MANEA	RAB8A
MYO9A	TRIM7	TSPAN32
TEK	DAZAP1	TOP2B
CTBP1	SEC14L1	SMYD1
MRPS10	MYD88	PTX3
PTCD1	PCCB	HMMR
COQ10B	OSGIN2	ADHFE1
ADCYAP1	CBFA2T2	C6ORF89
CD80	SFXN2	SOCS1
DYRK2	SAE2	PITX2
TRAK2	LOC422064	MYOM2
HERC2	MPO	TGM4
IMPAD1	CHODL	HPSE
MDFI	ANKRD13C	LRP6
MED21	PDK3	ENTPD2
FAM101B	TMEM168	SLCO5A1
LAPTM5	CCNC	CHODL
YIPF6	BVES	TM6SF1
TNMD	COCH	SNAPC4
SLC9A2	IL18R1	OR52R1
TMC2	GPR125	ARHGAP21
AFF4	SEC14L2	FBXL3
TMPRSS2	PPP2CB	KCNAB2
ANKRD10	C1ORF163	IQUB
POPDC2	DHX30	LAS1L
NUPL1	SPC25	GRPEL1
CRCP	C1ORF144	RCL1
RBM17	ISCA1	KIAA0090
GDF2	RAC2	NAB1
SUDS3	TM9SF2	BCL9L
ABCB1	PBLD	ZNF532
CBLB	KIAA1715	PGM2L1
FAM55C	PAFAH1B2	SUDS3
PRKAR1B	TRABD	TGFB2
TFAP2A	SYCP2	FAM116A
CREBBP	SGK196	PDE4B
CCDC91	EIF2B2	RFWD3
GAL3ST1	ACAP2	GGH
VSIG1	FAM120B	DENND2C
LSM8	MDN1	ASXL2
ZCCHC11	GNG5	RG9MTD2
TXNDC4	UNC5C	PRNPIP
PDCD1LG2	ARMC9	CSRP3
PTPDC1	FNBP4	ACAN
EIF4G2	TRIM63	TIMP4
C6ORF62	TBC1D14	PPM1J
ELAVL1	COBL	TBC1D1
IDUA	CBX4	C1ORF107
ITGA6	ITGB2	ZRANB1
HABP2	TRIP11	MPP4
B3GAT1	GALNT7	NDUFB10
FZD1	GUK1	TEX2
COG6	RHBDF2	KLHL3
FGFBP2	MTCH1	LOC421975
PRKACB	MPPE1	FABP5
DENND5B	HYOU1	CAB39L
GC	MYOZ2	TBC1D14
SFRS2IP	BRD4	SLC35A5
TUBB2C	ARFRP1	VPRBP
CRK	PTPN12	MC2R
CDCA3	RPLP2	LSM14A
NDUFB4	STRN3	NANS
MESDC2	MLL3	PHC1
KIAA0196	ARHGAP1	CCNT2
SLC25A36	PIGP	DHRS3
RFX3	C1ORF149	WDR1
MGP	KIAA0528	TMEM150C
FAM135A	LCMT1	ABHD5
REEP3	DOCK2	KLHL10
MUTYH	NEDD9	NUS1
SLC25A26	CPSF2	MTMR14
EME1	NOL6	TRIP13
ACSL5	COL4A6	EEF1E1
IFIT5	SH3KBP1	IL1RL2
CASQ2	FABP2	F7
NAGPA	RPS7	FKBP5
SAPS3	RBMS1	ACACA
ADHFE1	GTPBP10	DSP
PAPD1	SLCO5A1	PTRF
SRD5A2L2	YPEL2	PCDH12
OGT	HTR4	JARID1A
AGPS	ATP6V0B	TRANK1
FRMD1	SEMA3A	SERTAD4
MAP2K3	TATDN3	PDE3A
YWHAQ	TTC39C	RNH1
DUSP26	SIL1	MICALL2
TXN	N-PAC	NGB
CORO2A	EGFR	CTNNA1
SERPINI1	ASXL1	SLC25A17
TMEFF2	UPF1	SESN3
KIF11	LAS1L	KLC4
NUP37	COL9A1	ATP10D
CDC7	NKX2-5	NAALADL2
VPS26B	MLF1	ACTR1A
TMPO	UBE2L3	PRKAR1B
MFSD11	PDS5B	VPS33A
EPB41	FAF2	MBNL1
MICALL2	LOC419269	GPR22
CLPTM1L	PTPN6	SLC25A46
TLE4	WHSC2	CLIC2
JHDM1D	MPP7	SACS
SLC45A4	C18ORF51	GOLGA4
ARCN1	IL15	UNC5C
ERGIC2	CTSC	RQCD1
FYCO1	PAK1	SPG20
REXO2	TMEM132C	POR
CCDC50	FBXO32	TMPRSS2
LOC768922	RNMTL1	ABHD11
GTF3A	ASPH	SLC12A7
ALG6	BLNK	TMEM103
TUSC3	USP25	OBSCN
PTPN2	CDH11	USP32
LAMA2	AFTPH	ZBTB25
TNFAIP1	FMNL2	STAG2
POLR3H	UNC50	ATP2A2
SNW1	OLFML3	YIPF3
FAM20A	ADAM9	LPAR4
PLA2G12A	NASP	SLC38A7
FBXO11	STAR	C7
PRNPIP	LOC772308	GFRA1
ZDHHC2	RPL38	TBC1D23
MYO9B	FLII	ACAA2
VPS11	TNIK	COPB2
ADPRHL1	TRDMT1	PRICKLE2
BSDC1	BAZ1A	SNF1LK
ERAL1	IGSF11	SEC61G
RC3H1	LDLRAD1	UNKL
CROT	AGK	KATNAL2
UBAP2L	MGAT5B	FYB
TAT	AFG3L2	RCBTB1
AFF3	MAP4K5	ADAL
CTSD	ELF3	VIP
FOXJ2	C14ORF118	IMPAD1
SLC35F3	FAS	GDI2
CYFIP2	ABHD5	C5ORF21
PABPC4	CMIP	MAPKAPK3
FAT3	KRIT1	RBM14
MYL9	GLUL	EEF2
PSMG1	TSPAN8	LAPTM5
CHID1	BCL2L1	WDSOF1
XYLB	B3GALNT2	P4HA1
DEPDC7	ACPL2	RASA1
TMEM150C	TOB2	ARHGAP26
C17ORF71	EEF2	MAP3K7
NUBP2	LAPTM4A	SH3KBP1
TMEM17	TPM3	RAN
BMS1	MAPKAPK3	ESCO1
SLC2A8	LOC424161	GDF5
WDR61	RECK	ITGB2
STAT1	ARHGEF3	GAMT
DMXL1	RAD50	HABP4
HSP90B1	LARP5	TSR1
TDRD1	LOC772057	PACSIN2
CSK	DOPEY2	MLXIP
PPM1A	METTL9	UBE2Z
SUSD2	WDR91	MTCH1
SLC18A1	MGAT5	SLMAP
SMC5	SIN3A	MRPS7
NDUFA10	TAGAP	SURF4
MCF2L	TRAF3IP3	NUBP2
WDR22	MAGOH	DNAJC8
CCNDBP1	HTR1B	SMARCB1
PBX3	RAD51	MESDC1
SEC63	NRSN1	PRKACB
C6ORF89	RHBG	CFI
OFD1	LOC427084	NDUFS6
ZDHHC13	ALKBH8	WDR43
VPS33A	WDR36	HELZ
TAPBP	ZFAND6	TGS1
HMGCR	MAN1B1	NADSYN1
ETNK1	BAT2L	RABEP1
ACTR2	DHODH	TMEM104
KCNJ5	LSM10	TM9SF2
PROX1	GMNN	ME1
F11	LIG4	PEX1
C20ORF111	TMEM196	TRIO
EIF2C1	NENF	ADPRHL1
TNRC6B	WNT5A	MRPL39
LPAR4	LOC426359	RSBN1L
MLLT3	TMEM132E	EPHB1
SAP130	MRPL44	FANCB
HCN2	C5ORF28	CCNH
GAK	SESN3	RNF213
HIC2	CTSZ	NFYC
LRRC67	NUDT1	PSPH
PABPC1L	CP	MED16
EPC2	PA2G4	CAPRIN1
C1QBP	MAP2K2	PEX14
USF1	ALDH6A1	APBA2BP
TRAPPC6B	LAG3	C14ORF79
SFRS15	CCND3	RAB3GAP2
NDUFB10	EXOC3	MED1
CCDC109A	OXSM	TRMT5
PHF12	ARHGAP15	LOC419159
TBX15	NFIA	SMOC1
RAB1A	PHF13	CLK3
SETBP1	TMEM41A	PLA2G7
FHL2	USP32	DCP1A
HDHD1A	TSKU	HADHB
CAPRIN1	FOXP2	MOXD1
HBS1L	ULK1	LOC416603
ALS2	FH	VPS45
KRR1	SLC30A5	SCAPER
TTF2	WWC3	DYRK2
CSDE1	CYP39A1	RBM5
CIRBP	SYPL1	ZNF608
ACSL1	C19ORF6	CD72
KIAA0430	AMPH	RGL1
DUSP16	ENTPD8	VPS39
PDCD10	RBBP5	VPS36
RNF122	MCFD2	PAN3
DRG2	LYSMD3	CLCN5
GAPVD1	LRP6	LRCH1
SGK3	CYLD	RPL27A
ENPP1	USP7	CLCNKB
TYMS	PSMB3	PTGFRN
DNAJB14	RAI14	PTPN12
AMIGO2	NPL	TMEM199
DNAJC19	HOXB8	SNRK
FBXO25	DERA	NAGPA
OGDH	INF2	BSDC1
OIP5	MTF2	TMEM41A
ARL10	XBP1	LOC396152
SEC22A	KTN1	SNF8
DBNDD2	MYO1G	HSPA5
CLCN5	COG7	SMAD5
PRKAB2	C10ORF118	GLT8D1
AMBRA1	RANBP9	SYCP3
C12ORF23	ITPK1	FKBP7
SNF1LK2	ACAA2	LMNB1
SLC39A11	MFN1	NOV
PFKFB4	SURF2	EGFL7
SLC35B4	ZDHHC14	POPDC2
TTC36	SLC16A4	PHF21A
AK2	THEM2	DUSP26
KIF16B	NBR1	PIK3C2A
GPR22	NDUFS3	ITSN1
COPS3	SMAD5	C14ORF101
PEX1	DFFB	JAK2
HSPB3	CHRNB4	NRD1
OSBP2	UROD	CPSF3L
NT5C2	TRPV1	SLC26A2
TTC9	HACE1	BRPF1
NRD1	FZR1	ENTPD8
HBXIP	CHMP7	HEXB
NEFM	KIAA1143	CER1
CER1	PAOX	HS2ST1
GATC	PTP4A1	CMIP
RNF217	APBA2	COL4A5
SOCS4	C17ORF63	CCDC53
ADAL	LRRC45	ABCB11
PTPRC	ZFAND3	MED13L
UQCRQ	EPS8	NOVA1
DNMBP	MARCO	CHD1
C20ORF74	PLOD1	DTNBP1
PLLP	SMAP2	TMCO6
GPR126	PPP2R4	JOSD1
BAIAP2L2	HSPA4L	CENPQ
NEK6	SLC27A4	C12ORF23
DBNDD1	RARS	CHIC1
TUB	DHRS3	TMEM208
UBE2T	LOC395839	YME1L1
MYST2	MAP3K7IP3	CD4
CUL3	SUPT6H	PET112L
TMEM208	DNAL4	SLC30A2
LOC415553	PLA2R1	PIGP
CLDN1	TCERG1L	VAPB
NTAN1	EIF3M	TXLNA
C20ORF103	CST7	METTL8
ARNT	PSMF1	GPI
SH3RF1	IL6ST	CLCN3
RFFL	ARHGAP21	SMYD4
CNOT10	MPP1	GPATCH1
LOC769333	AGPAT9	UBAC2
PDGFRA	TEAD3	FKBP3
GPR171	NPTN	USP25
PLXNA1	EXT2	DUSP3
MGST3	ADAT2	CRY2
COX4I1	PAN3	DPYS
FABP1	TNRC6C	MTHFS
FADD	BCL2L13	GTPBP10
LOC427001	ICOS	HIC2
YIPF1	CTNNB1	DLG5
SLC22A23	BCAT1	ACN9
ERMP1	BAHD1	KMO
AMD1	ANKDD1A	AZIN1
PCDH19	GPR35	JMJD1A
VCAM1	EZR	PKNOX1
ANKRD44	LCOR	HECTD1
RINT1	ARPC3	HMGCR
ATP6V0A2	CPT1A	ZNF277
EIF4A2	KBTBD8	LOC420181
COL9A3	UBE2Z	NARG1L
MAN1A1	VAMP3	MED12
CCDC43	TAGLN3	PHF12
THOC2	ABHD11	DPH1
MLX	STXBP3	MYST2
IKZF3	MLXIP	KIAA0652
TMEM39A	LMBRD2	ATP5I
BMP4	NFU1	LOC427001
FAM120A	CXADR	MAFF
IFRD1	PNO1	NEFM
VEGFA	PSAP	IPO7
TAF1	TFCP2L1	ADAMTSL1
RIBC2	TMPRSS6	SCN4B
PTS	IRF1	RAD50
LOC429657	IL1RL2	ERAP1
SHOC2	SLK	MYO1G
EXOC7	ZNF451	CXORF9
BMPR1A	SPP2	FAT1
TANC1	FAM101A	GJC1
EPHA5	ZNF821	MYL1
SLC25A6	DYNLRB2	LRRC39
RUNX2	RAC1	GCLC
TMEM59	CASK	KRR1
KCNQ3	USP4	BTBD2
CNOT1	IGFBP1	PDE7A
MON2	SH3D19	CCT4
TBC1D9B	GSN	MRPS10
RTF1	NF2	TXNDC9
AP1M1	IGF2R	HDDC2
TRIP13	MRPS30	LYN
HEXB	DPYSL3	CHD7
SPPL2A	TRAPPC9	BBOX1
CDK2AP1	DCBLD2	BLM
PDE3A	GATS	ST8SIA4
FRS3	SOX9	PLEKHG1
PCID2	SUCLG1	FKBP8
UBQLN4	ALKBH2	CDK6
MYO19	YWHAH	GPR125
PTPRF	ATPAF2	SLC25A21
RASD1	LOC429020	PYCRL
ABI1	SULF2	POLR2B
ACOT8	RFWD3	LSM10
TEX2	TXLNB	UEVLD
WDR3	CSTB	HERC2
TMEM18	LOC770014	HNRNPK
P2RY6	MOCS2	ACVR2A
SMYD1	LOC776471	TCF20
PXMP3	SRL	SSTR2
CA7	LRIG3	TGIF1
LOC420592	GALK1	TIPARP
TWISTNB	BCL11B	HIP1
ARG2	C14ORF100	BMP4
EPSTI1	PEX14	LYPLAL1
FAIM	TFG	SMAP2
RHOG	APP	PTPN2
ZNF410	ETV6	CPEB3
SOCS1	UNC13C	CUL2
STAB1	SELENBP1	RNUXA
DENND1B	MSH6	SPTLC2
PUNC	C14ORF101	PRIC285
YME1L1	WDHD1	PCF11
MRPS16	MXRA8	HERC1
CHORDC1	CYTH1	NCKIPSD
USP12	PTCHD2	PDCD2
VPS39	MKRN1	UMPS
ADD1	PDE7B	FAM84A
ATP6V1G1	AMN	C1QTNF5
LSP1	SLC19A1	COL12A1
CPXM2	B3GNT5	UPF1
YWHAZ	PCNP	HSF2
KLHL34	YIPF3	TFCP2L1
LOC423097	RAMP2	TMC2
LRRC39	PMPCA	NCOA3
TCTN1	LOC427047	KCNK1
ARID5B	UTP6	C20ORF108
HHIPL2	FN1	TMEM22
ZFYVE28	COL4A3	TDRD1
LYRM1	XKR6	FBXO32
SERPINE2	IFNAR2	ZDHHC7
CENPQ	GLUD1	ATPAF2
TMEM41B	CLPX	PLB1
RAB24	ERCC5	INPP5D
MAP4K4	SEPT9	ASB2
ERRFI1	EMID2	SPTBN1
SOAT1	TTR	SFRP4
MYSM1	CHRNA3	SLC22A4
TK2	TAF4	FLNB
C4ORF29	BMPR1B	DUSP16
NOVA1	RAB33B	TAF12
BBOX1	SLC25A42	IRF8
MCCC1	EBF3	APOD
PRPF40A	KIAA0226	CUL5
SUPT5H	RPS6	RILPL1
SLC6A6	EXO1	ATP6V0A2
IL4R	MASP2	GTDC1
OSBPL1A	FBP1	AQR
AP3D1	DNAJC10	SKIL
CCDC52	SLITRK1	MDH1
UBFD1	ST3GAL6	RBMS1
PANK3	TRERF1	SLC25A6
CAMK1G	TAOK3	RRAGD
TMEM120B	TCP11L2	DYRK1A
B3GALT2	F2	MRPS16
GRM7	SF3B4	ITFG1
LYPLAL1	NKD1	MTPN
C5ORF4	GJD4	PDZRN3
BIRC7	MCOLN2	TK1
MGEA5	PWWP2A	LSM7
ABCF2	ACMSD	MSI2
TPCN1	MET	TTC33
MRPS35	CHIC1	GPSM2
AQR	HPD	FAM60A
TBC1D1	MSI2	FBXO8
PDLIM4	PRPF19	HACE1
MAP2	GAD2	AMIGO2
RPL36	RABL4	KIF3A
ATP11B	FBXL5	ARPC3
STAU1	CDK5RAP2	ETV6
KIFC3	THYN1	MTMR4
ZDHHC7	SDC2	SLC16A1
BTAF1	TMEM189-UBE2V1	CLPTM1L
TMEM182	BCS1L	TNRC6C
PAH	SMEK1	USF1
CHD1L	CTHRC1	SDC2
EIF6	MED12	FABP2
DENND4A	C6ORF162	TMEM32
SLC25A1	SLC7A6	VHL
PRRX1	ACVR1B	NHEDC2
CASP2	DDT	GABRB2
NEIL2	SRP14	MED21
CAPZA2	GLI2	GALNT1
RPS27A	TRAF3IP2	EIF2B2
ERCC3	ATP2C1	SUPT6H
REL	XRCC5	SNX5
GJC1	GEMIN4	DSN1
WAPAL	SEC31B	UBE2L3
GTPBP8	TRAF3	DSG2
KIF13A	FGG	LOC419269
TBC1D22B	IPO7	SGK3
NDUFC2	FAM46A	FLT3
PPM1J	C11ORF30	HHIPL2
BNIP3	METTL8	TBC1D8
LACE1	UBE2I	BICD2
JMJD1C	VPRBP	PDCD6IP
ANKS1B	ITGA1	CMTM8
EIF3F	RNF144A	AGPS
CLIC4	RPL27A	ARHGEF12
PREX1	RNF103	TWISTNB
JUN	ORC5L	SUSD3
SBDS	OLFM4	MYL2
POFUT1	ASAP1	GLMN
MYL4	PDCD7	PDIA6
SNAPC4	CASC4	AIFM2
SMAD6	ZNF330	HNRPLL
SPOPL	LPHN2	IL16
C20ORF11	SNF8	KIAA0406
SEC11C	EYA3	SYDE2
PLCB2	ZNF335	MON2
CHRM3	KLHL29	ORMDL2
GLT25D2	DAAM1	LGMN
PITX2	TSPAN14	TMEM126A
DPP9	USP16	MKNK1
NARG1L	MAP3K7IP2	SYBU
NUDT9	MARCH7	NUP88
KLHL3	RRBP1	NDUFA1
TMEM104	TM4SF18	PCP4
SIRT4	TMEM123	CYP39A1
WNT8A	CUX1	RPA3
HMMR	TGM4	UBE2H
NDUFS6	PDCD2	LAPTM4A
TRRAP	UBE2F	STIM2
TMEM126A	NFKBIA	KLHL32
SEMA7A	DACH1	PPIL3
FLOT2	DNAJB9	MAPK11
CMTM4	DOCK5	ATXN3
HNRNPR	JAK1	SFXN1
PRKAA1	FAH	SGK269
ATP2B4	LY75	DCBLD2
NDFIP1	RHOA	VPS11
WDR35	CHERP	TBC1D10A
ZZEF1	HSBP1	BAHD1
RPL18A	NFATC3	DDX27
AARSD1	CMTM3	FAIM
HSPA4	DEF6	NDP
SAMD9L	CLK3	RHBDF2
TCF20	NOL10	BBX
MRPS33	HOXA6	MRPL46
C7	CRELD2	UTRN
RAB3GAP2	CLCNKB	HIVEP1
KIAA1279	CPSF3L	AMBRA1
ALPK3	ITM2C	TAGAP
NPAL3	RASGRP1	PRMT10
RBM38	MAST2	GSN
USP24	PACRG	SAP30L
ZNF711	NCKAP1	RPS27A
C7ORF20	AMDHD1	NDUFA7
ADC	C14ORF104	VPS16
CDK6	LOC419159	IWS1
LDB1	MAN2B2	TMEM63C
ARNTL2	FAM119A	HDLBP
RAPGEF1	PDZK1	GKN2
S100A11	SRM	PARP11
WNT9B	FGD4	SAE2
CRLS1	ELK3	AHR
OCRL	CCDC127	DYM
GDE1	WIF1	C2ORF25
RPP14	MED4	FAM101A
MAP2K1IP1	LYRM5	CLINT1
IFNAR1	ALDH1L2	RBX1
CCDC124	PSEN2	KIAA0528
BRAF	ABHD2	SNX17
ANAPC7	PLK1	KDELC1
NGB	SPATS2	NHLRC3
ELK4	RPS2	SUGT1
INPP5D	TSN	CSTB
COPB2	FBXW7	MAP2K2
MTMR4	ARSA	HTR2B
DDX27	PDZD8	RNF14
EPAS1	RPS6KA3	ECHDC1
MTDH	RARS2	MAPRE1
TNNC2	ITPR3	ZNF318
CCDC28A	PTPRA	ARHGAP12
AKAP11	NUDC	TRIM7
DYNC1LI2	SHFM1	PAWR
TEX10	TACC3	RPL37
RARRES1	XPO1	ST14
TMEM63B	ANP32E	DDX1
KDELC1	SAP18	TMEM20
FYB	GPI	SLC9A1
CLINT1	JPH1	LOC424383
C1ORF107	RNF34	GJD4
TIPIN	MAST4	LOC418822
BMP10	MTMR8	PDRG1
DDX3X	KIAA0922	MBD4
ATXN1	RCL1	FAM20A
STRAP	PDE7A	ELAVL2
PRELID1	UTRN	PI4K2A
CAMK4	KIAA0247	RPL11
VSNL1	KIAA0652	NDUFA10
RCBTB1	PSMD2	PIK3CD
PARP9	ACSL6	ANKFY1
CDC42BPB	SLC19A3	RNF214
C10ORF104	NSUN4	CDC2L6
CEBPB	KPNA2	YRDC
MYH7	EVI1	YIPF6
GNPDA1	RAB5C	CHRNA3
ARHGAP12	FKBP8	TPTE2
ZNF423	SLC25A21	MED10
LIG3	PDCD5	FBXL5
HAL	UNKL	F2
DLGAP1	RPL7	PRPF8
ULK2	C7ORF46	KANK4
DNM1L	RBX1	SMARCD2
TPPP2	TP53BP1	EIF3M
PPP1CC	MOSPD2	REG4
TMEM203	TTC33	ACTR3
TRPV4	NDOR1	USP24
HEATR6	FBXL18	NR1H4
WDSOF1	LINGO1	BIRC7
[truncated: 1,228 more rows]

## Sheet: IDD-group
e	t	et	e-t	t-e
NPFFR2	NAT	PDK3	TXNL1	MAP3K14
LSM6	LOC420592	DEPDC7	VMO1	PSEN2
GPR176	MAMLD1	CD82	SMTN	DEF6
SLITRK1	ARPC3	TMEM34	XKR6	CPSF3L
MSI2	GPA33	SLC35A5	LOC428417	EBF3
KLHDC7A	DNAJA2	SLC35F3	COQ10B	SAMD9L
CNTNAP5	KBTBD10	PRLR	NRCAM	LOC776471
ADAT2	UBAC1	ANGPTL2	ADAT2	METTL6
CXORF41	ARIH2	C20ORF82	CENPT	GPATCH8
C20ORF82	SCGN	GABRA1	APOD	AMDHD2
SLC35F3	ERLIN1	GTPBP10	EIF6	CSTF3
B3GALNT2	CAMKK2	LSM6	BUB1B	KLHL1
ZFPM1	MGEA5	SLITRK1	KIAA0430	TSEN15
DDX1	TCFL5	CNTNAP5	RPL7L1	TPPP2
TXLNB	FRS3	STK32A	SYT16	ZNF384
ACAN	C5ORF3	NUP54	CD74	FILIP1
ELF3	WDR3	APOB	C5ORF21	DNAJA2
STK32A	NPFFR2	GABRB2	ACO1	DPP9
DIS3	IMMT	NR1H4	RNF17	CBX4
PDZRN3	TOPBP1	MAN2C1	DIS3	SEC61A2
COBL	KRR1	P2RX1	HDDC2	TMEM88
WSCD1	POLR3A	CDR2L	COBL	ITGBL1
ANGPTL2	LSM6	B3GALNT2	BIRC7	TCFL5
EPGN	ZNF277	TXLNB	EPGN	PIGP
GABRA1	GPR176	GPR22		YWHAE
GABRB2	SLITRK1	ELF3		FRS3
TSKU	KLHL29	CCDC14		KIAA0922
GLE1	OSBPL1A	UBAC2		INHBA
VMO1	ADCY9	TRIM14		TTC35
GPR22	CIRBP	MC2R		CLCN7
RPL7L1	CTHRC1	SEMA5B		PSEN1
XKR6	C20ORF108	SLC30A5		CIRBP
CDR2L	TSEN15	RNF14		PEX1
HIP1	AP3S1	MPP4		GSDMA
HSF2	CLCN7	NPFFR2		MGEA5
UBAC2	LRIG3	BCAS1		ZNF407
APOB	ALKBH2	EIF3EIP		TAF13
APOD	TPPP2	TMEM103		IMMT
EIF6	MSI2	WSCD1		WBP11
CD82	TMEM132E	CXORF41		PACSIN1
LOC428417	WDR81	PNO1		FANCE
ARSA	KLHDC7A	MSI2		SLC6A2
MAN2C1	TATDN3	HIP1		IDH3A
MC2R	CNTNAP5	SLC18A1		TBC1D14
ACO1	LOC424161	KLHDC7A		YIPF4
NRCAM	COL11A1	GLE1		ANGPTL1
P2RX1	SGPP2	PARN		TMEM41A
PARN	SLC31A1	TNMD		HOXA6
HDDC2	METTL6	ACAN		PAOX
EIF3EIP	AFAP1L1	ZFPM1		SLC25A36
PDK3	WDR36	GIT2		MEOX2
NUP54	PXDNL	DDX1		FOXF1
NANS	FAM69B	ARSA		GON4L
SEMA5B	CREBL2	HSF2		SNX22
TMEM103	CXORF41	NANS		DNMBP
SLC35A5	NEK7	PDZRN3		OPRL1
TMEM34	UBE2F	GPR176		PCP4
NXT2	NANP	MCCC2		PARD3
RNF17	C20ORF82	NXT2		NDST4
PRLR	TMEM120B	USP52		IGSF11
PNO1	CSTB	TSKU		KLHL15
MPP4	CSTF3			KLHL29
MCCC2	PHF13			GLRB
TNMD	SLC35F3			GLI2
CCDC14	B3GALNT2			NAT
SLC30A5	CTNNA2			MRPS5
SMTN	SMYD1			PPP2R4
SLC18A1	WDSUB1			UBE2I
BUB1B	IGSF11			PCDH19
BIRC7	KCTD7			MOV10
CENPT	TMEM65			HSPB11
COQ10B	RLBP1L1			LARP2
SYT16	LOC420181			ARSI
C5ORF21	C14ORF174			NFASC
BCAS1	ZFPM1			ATP5J
GTPBP10	KANK4			WDR91
DEPDC7	DCX			KCTD7
TXNL1	DDX1			MTIF2
RNF14	TXLNB			GLT25D2
KIAA0430	FUT11			ACSL6
CD74	LOC415514			DAZAP1
GIT2	ZNF384			NEFH
TRIM14	ACAN			KANK4
USP52	DSG2			RHOF
NR1H4	EPYC			EVI1
	SLC26A2			LSG1
	PAOX			OBSCN
	FAM76A			UBE2F
	ELF3			TPMT
	RPL22L1			MED15
	STK32A			HOXA4
	KHDRBS2			GLI3
	ETS1			AP3S1
	EVI1			MYLK
	FABP7			PRELID1
	FANCE			NGB
	SAMD9L			LOC419289
	FECH			MTMR8
	NLGN1			MTAP
	FOXF1			SEMA3G
	PDZRN3			NOL8
	NFASC			FUT7
	GLT25D2			WDR25
	GPATCH8			SSR3
	ATG4B			CXCR4
	KIAA0922			C1ORF116
	DNMBP			WDR59
	WSCD1			GRM7
	ACSL6			NHSL1
	SATB2			FECH
	TARDBP			SEPT3
	ANGPTL2			RAF1
	TSPAN15			C1ORF163
	TMEFF2			ACSL5
	FUT7			AGPAT9
	EBF3			NLGN1
	GABRA1			ANXA1
	ANKRD31			BTBD10
	GABRB2			FGFBP2
	TCERG1L			KRR1
	LYSMD2			MUT
	RNF214			SRC
	RAB3GAP2			UROD
	MMACHC			RIMS2
	TSKU			NEFM
	PTCD1			GAL
	TRPC4AP			ADCY9
	IL1RAPL2			NCKIPSD
	EHF			ETS1
	DAZAP1			EPYC
	FILIP1			LAMA4
	PRELID1			SNCA
	GLE1			ATG4B
	GLI2			ERLIN1
	GLI3			PPM1A
	GLRB			CHID1
	SLCO4A1			EHF
	GSDMA			NANP
	GPR22			ARPC3
	CCDC66			TRPC4AP
	DPH3			TMEM120B
	TRIM59			ZBTB16
	GRIK1			FABP7
	WDR91			PPPDE1
	CCDC59			FAM76A
	TAGLN3			CTNNA2
	GRM7			NOS2
	GUSB			C18ORF32
	C18ORF8			RRP15
	PACSIN1			SPATA20
	ANXA1			LMO7
	HAS2			RBBP7
	CDR2L			WDR81
	HIP1			DCX
	HMMR			FZD4
	HOXA4			CBFA2T2
	HOXA6			FAM69B
	APEH			MARCKSL1
	HSF2			RNF25
	UBAC2			FUT11
	APOB			TAGLN3
	ARSI			GPA33
	IDH3A			PLOD1
	LOC419289			HSPBAP1
	INHBA			LOC420526
	LOC776522			NHS
	CD82			TCERG1L
	LAMA4			MAMLD1
	LIG4			SURF6
	LMO7			TMEM132E
	MAB21L1			SYS1
	ARSA			NEK7
	MAN2C1			TATDN3
	MC2R			KHDRBS2
	MEOX2			HAS2
	MOV10			TMEM63B
	LOC422064			UBFD1
	MTAP			SYT4
	MTIF2			C14ORF104
	MUT			TLR5
	MYLK			C18ORF8
	MYO5A			ALKBH2
	MYO9A			GUSB
	MYT1			DNAJB11
	NCL			SCD5
	NEFM			HMMR
	NEFH			ARIH2
	NHS			ABCB11
	NOS2			ZNF277
	C18ORF32			MMACHC
	OPRL1			CSTB
	P2RX1			PENK
	DEF6			GTDC1
	PARN			POLR3A
	ATP5C1			CCDC59
	AMDHD2			IL1RAPL2
	RRP15			RCBTB1
	PPPDE1			TSPAN15
	GAL			CSNK1G1
	PCP4			WDSUB1
	PIGP			TOPBP1
	PCSK2			CORO2A
	ARL6IP4			MAB21L1
	EIF3EIP			CTHRC1
	NCKIPSD			RNF214
	MED15			CREB3L2
	PDK3			BTBD2
	HSPB11			MRPS35
	ENPP1			THAP1
	ACSL5			CBLL1
	DNAJB11			AQR
	WBP11			CHMP4C
	PENK			RPS27A
	PEX1			AFAP1L1
	PFDN1			RPL14
	ATP5J			SCGN
	NUP54			OSBPL1A
	PLOD1			LOC420181
	CSNK1G1			MAPKAP1
	NANS			PHF13
	SEMA5B			ENPP1
	RHOF			LOC419269
	GON4L			LRP8
	TMEM103			CIAPIN1
	PPM1A			C5ORF3
	CPSF3L			TSPAN7
	SLC35A5			RAB3GAP2
	NOL8			BEND5
	LARP2			CACNA1D
	THAP1			BARD1
	C14ORF104			RQCD1
	SEC61A2			HAT1
	SLC25A36			RPL22L1
	RCBTB1			NUPL1
	PPP2R4			LOC415514
	LSG1			DEDD
	TMEM63B			OFD1
	MTMR8			PLCH2
	ZNF407			TSPAN4
	BTBD2			LOC420592
	ODZ3			IL1RL1
	TMEM34			PLEKHG1
	NXT2			CAMKK2
	SEPT3			SLC6A11
	UBFD1			MYT1
	PRLR			CALB1
	SUSD2			IQCB1
	PARD3			LGR5
	PSEN1			CAPZA2
	PSEN2			SMYD1
	PSMB2			LOC424161
	PNO1			RMND5A
	SEMA3G			PSMB2
	FAM20C			KBTBD10
	CIAPIN1			GRIK1
	C6ORF162			ARL6IP4
	NHSL1			SHROOM3
	PLEKHG1			SRM
	PCDH19			BMP3
	TBC1D14			LOC776522
	SHROOM3			COL11A1
	KLHL1			UBAC1
	LOC776471			RLBP1L1
	BARD1			SLC31A1
	NGB			TJP2
	MPP4			C6ORF162
	RAF1			CREBL2
	RBBP7			WDR36
	KLHL12			KIAA0226
	RFC2			TAF4
	MRPS35			MYO9A
	LOC772308			PCSK2
	RPS27A			PTCD1
	MCCC2			LYSMD2
	TNMD			ANKRD31
	LOC419269			SUSD2
	RNF25			DSG2
	NDST4			KLF11
	CREB3L2			LOC772308
	CCDC14			SLC25A21
	RMND5A			TMEFF2
	SPATA20			C20ORF108
	SLC30A5			WDR22
	MRPS5			SHF
	BMP3			SGPP2
	MARCKSL1			APEH
	BMP4			PFDN1
	C1ORF163			FAM20C
	SLC6A2			MTRF1
	SLC6A11			WDR3
	SLC18A1			DPH3
	CHID1			SLC7A5
	SNCA			TARDBP
	SRC			ODZ3
	SRM			COG7
	SSR3			SUCLG1
	SURF6			PXDNL
	SYT4			LOC422064
	TAF4			C14ORF174
	TAF13			SLC26A2
	TLR5			LRIG3
	TSPAN7			TMEM65
	TSPAN4			CCDC66
	TPMT			B3GALT2
	UBE2I			MYO5A
	UNG			NCL
	UROD			SLCO4A1
	CORO2A			UNG
	YWHAE			CD9
	ZBTB16			ATP5C1
	CACNA1D			LIG4
	LRP8			KLHL12
	CXCR4			SATB2
	C1ORF116			IFT88
	MAPKAP1			TRIM59
	CALB1			BMP4
	WDR25			RFC2
	BEND5
	HSPBAP1
	GTDC1
	WDR59
	SNX22
	CBLL1
	SCD5
	LOC420526
	KLHL15
	IFT88
	SLC7A5
	CAPZA2
	FZD4
	FGFBP2
	OBSCN
	YIPF4
	BTBD10
	KLF11
	AGPAT9
	OFD1
	HAT1
	CBX4
	BCAS1
	LGR5
	GTPBP10
	ABCB11
	B3GALT2
	SUCLG1
	WDR22
	SLC25A21
	SYS1
	MAP3K14
	TMEM41A
	RPL14
	SHF
	ANGPTL1
	DPP9
	RQCD1
	CBFA2T2
	DEPDC7
	IL1RL1
	DEDD
	COG7
	TMEM88
	CHMP4C
	CD9
	ITGBL1
	TJP2
	RNF14
	MTRF1
	PLCH2
	IQCB1
	TTC35
	RIMS2
	KIAA0226
	AQR
	GIT2
	NUPL1
	TRIM14
	USP52
	NR1H4
