# Supplementary material for: Meta-analysis of Chicken – Salmonella infection experiments
Source: BMC Genomics. 2012 Apr 24;13:146. doi: 10.1186/1471-2164-13-146 (PMC3411418; doi:10.1186/1471-2164-13-146)
Supplement: Additional file 2 — Functional biological mechanisms of the differently expressed genes. [file 1471-2164-13-146-S2.xlsx]

## Sheet: Add. file 2 - Functional annot.
		DE group																				IDD group
		Experiment (e)				Overlap (et)				Time (t)				Unique Experiment (e-t)				Unique Time (t-e)				Experiment (e)	Overlap (et)				Time (t)	Unique Experiment (e-t)	Unique Time (t-e)
Database / search term	Term	N	FE	Benjamini	FDR	N	FE	Benjamini	FDR	N	FE	Benjamini	FDR	N	FE	Benjamini	FDR					N	N	FE	Benjamini	FDR	N	N	N	FE	Benjamini	FDR
SP_PIR_KEYWORDS	phosphoprotein	1619	1.45939	5.60522e-93	1.12064e-92	1567	1.45256	2.8245e-87	5.70541e-87	1736	1.42648	1.25305e-89	2.41215e-89	52	1.70018	0.000450171	0.00268747	20	2.95642	0.0489814	0.0837271								153	1.28634	0.0234026	0.0924935
SP_PIR_KEYWORDS	acetylation	699	1.73675	1.7258e-56	6.90074e-56	681	1.74	4.79434e-55	1.93689e-54	745	1.68736	1.73151e-55	6.66642e-55
SP_PIR_KEYWORDS	cytoplasm	739	1.45204	1.48889e-29	8.93014e-29	720	1.45482	6.47616e-29	3.92449e-28	789	1.4132	8.61924e-28	4.97768e-27
SP_PIR_KEYWORDS	atp-binding	312	1.54046	4.22995e-14	3.44169e-13	301	1.52829	5.52447e-13	5.58442e-12	325	1.46276	1.35558e-11	1.30473e-10
SP_PIR_KEYWORDS	alternative splicing	1340	1.1716	1.18572e-13	1.18794e-12	1302	1.17065	6.27831e-13	5.07372e-12	1454	1.15886	6.19393e-13	4.77396e-12
SP_PIR_KEYWORDS	nucleotide-binding	376	1.46006	1.4122e-13	1.69864e-12	363	1.44954	1.67422e-12	2.02949e-11	396	1.40175	1.36856e-11	1.58074e-10
GOTERM_CC_FAT	GO:0005829~cytosol	330	1.50592	1.58096e-13	3.33067e-13	322	1.50882	3.14859e-13	6.66134e-13	349	1.45639	5.88418e-13	4.88498e-12
GOTERM_CC_FAT	GO:0043233~organelle lumen	419	1.39728	1.15941e-12	7.38298e-12	412	1.41078	4.19775e-13	2.68674e-12	457	1.39364	1.62315e-13	3.33067e-13
GOTERM_CC_FAT	GO:0031974~membrane-enclosed lumen	426	1.39307	1.54143e-12	6.53921e-12	419	1.40692	5.11591e-13	2.17604e-12	464	1.38754	1.2168e-13	5.10703e-13
GOTERM_CC_FAT	GO:0070013~intracellular organelle lumen	409	1.39536	2.58882e-12	2.19824e-11	402	1.40826	1.04294e-12	8.89289e-12	447	1.39456	1.35225e-13	8.43769e-13
UP_SEQ_FEATURE	splice variant	1339	1.16878	1.27418e-11	3.89688e-12	1301	1.16782	4.90691e-11	1.53433e-11	1453	1.15606	5.5152e-11	1.59206e-11
UP_SEQ_FEATURE	mutagenesis site	430	1.36883	1.28621e-09	7.87448e-10	420	1.37492	1.40849e-09	8.81051e-10	457	1.32605	3.23172e-08	1.86617e-08
GOTERM_MF_FAT	GO:0000166~nucleotide binding	491	1.31276	2.0708e-09	2.13093e-09	477	1.31296	4.86286e-09	5.05043e-09	522	1.28349	1.8246e-08	1.79635e-08
GOTERM_CC_FAT	GO:0031975~envelope	167	1.62955	3.5624e-09	3.78128e-08	162	1.62315	9.50634e-09	1.21529e-07	176	1.57046	1.79235e-08	1.85954e-07
GOTERM_CC_FAT	GO:0031967~organelle envelope	166	1.62501	4.37057e-09	5.56693e-08	161	1.61833	1.02197e-08	1.74198e-07	175	1.56658	2.14801e-08	2.67424e-07
GOTERM_MF_FAT	GO:0005524~ATP binding	342	1.38984	5.8096e-09	1.19566e-08	331	1.38483	2.30447e-08	4.78672e-08	358	1.33795	2.63012e-07	5.17881e-07
GOTERM_MF_FAT	GO:0032559~adenyl ribonucleotide binding	345	1.3833	5.82218e-09	1.79737e-08	333	1.37458	3.50201e-08	1.09113e-07	360	1.32745	4.32479e-07	1.27735e-06
GOTERM_CC_FAT	GO:0031090~organelle membrane	261	1.44534	6.28234e-09	9.33567e-08	255	1.44998	1.13399e-08	1.20807e-07	275	1.3926	7.05929e-08	1.31831e-06
SP_PIR_KEYWORDS	kinase	170	1.61771	6.90729e-09	9.66674e-08	164	1.60486	2.54644e-08	4.62937e-07	174	1.50936	5.81977e-07	1.23235e-05
SP_PIR_KEYWORDS	transferase	300	1.40896	9.49049e-09	1.70767e-07	293	1.4151	1.33619e-08	1.88934e-07	319	1.36571	7.80748e-08	1.35266e-06
GOTERM_CC_FAT	GO:0005739~mitochondrion	258	1.44056	1.02082e-08	1.73366e-07	253	1.45052	9.31346e-09	1.38907e-07	273	1.39392	6.66306e-08	1.38257e-06
SP_PIR_KEYWORDS	protein transport	129	1.74136	1.04751e-08	1.67541e-07	124	1.72132	4.76267e-08	9.62046e-07	137	1.68582	2.4201e-08	3.26113e-07
GOTERM_MF_FAT	GO:0001882~nucleoside binding	364	1.35536	1.15832e-08	7.1517e-08	351	1.34552	7.52587e-08	4.6897e-07	382	1.30809	4.76401e-07	2.34513e-06
GOTERM_MF_FAT	GO:0030554~adenyl nucleotide binding	358	1.3626	1.27569e-08	5.25095e-08	346	1.35579	5.77515e-08	2.39916e-07	376	1.31612	3.82771e-07	1.50738e-06
GOTERM_MF_FAT	GO:0001883~purine nucleoside binding	362	1.35717	1.30637e-08	6.72153e-08	349	1.34705	8.75376e-08	4.5457e-07	379	1.30673	5.51061e-07	3.25518e-06
UP_SEQ_FEATURE	nucleotide phosphate-binding region:ATP	226	1.52935	2.67991e-08	2.46104e-08	217	1.51011	2.64664e-07	2.48332e-07	233	1.43721	4.99263e-06	4.32454e-06
GOTERM_CC_FAT	GO:0031981~nuclear lumen	325	1.36037	3.08144e-08	5.88737e-07	319	1.37106	1.91078e-08	3.6641e-07	352	1.34735	1.85401e-08	2.69292e-07
SP_PIR_KEYWORDS	mitochondrion	194	1.52658	3.84665e-08	7.69055e-07	192	1.55367	1.40266e-08	2.26666e-07	209	1.49918	4.02836e-08	6.20375e-07
GOTERM_MF_FAT	GO:0032555~purine ribonucleotide binding	402	1.31423	6.13407e-08	4.41853e-07	389	1.30926	2.20671e-07	1.60428e-06	425	1.27777	7.24874e-07	5.70922e-06
GOTERM_MF_FAT	GO:0032553~ribonucleotide binding	402	1.31423	6.13407e-08	4.41853e-07	389	1.30926	2.20671e-07	1.60428e-06	425	1.27777	7.24874e-07	5.70922e-06
GOTERM_MF_FAT	GO:0017076~purine nucleotide binding	415	1.29873	1.23747e-07	1.01872e-06	402	1.29517	3.77725e-07	3.13836e-06	442	1.27207	6.23482e-07	4.29681e-06
GOTERM_CC_FAT	GO:0005654~nucleoplasm	211	1.45196	2.73411e-07	5.80419e-06	210	1.48383	4.38514e-08	9.34326e-07	231	1.45361	3.85429e-08	6.39804e-07
GOTERM_CC_FAT	GO:0005740~mitochondrial envelope	116	1.68029	3.84506e-07	8.97888e-06	114	1.6956	3.20334e-07	7.50777e-06	119	1.5763	8.23937e-06	0.000205159
GOTERM_BP_FAT	GO:0045184~establishment of protein localization	196	1.51759	7.99697e-07	6.51949e-07	186	1.4846	1.04916e-05	1.30313e-05	212	1.50502	2.23966e-07	1.76895e-07
GOTERM_CC_FAT	GO:0044429~mitochondrial part	151	1.54028	9.82516e-07	2.50292e-05	149	1.56064	5.24984e-07	1.34228e-05	161	1.50181	1.70723e-06	3.89672e-05
SP_PIR_KEYWORDS	cell cycle	117	1.6616	1.10192e-06	2.42335e-05	113	1.65029	3.12904e-06	6.95263e-05	124	1.60529	2.47514e-06	5.71766e-05
GOTERM_BP_FAT	GO:0015031~protein transport	195	1.52372	1.22832e-06	5.0069e-07	186	1.49824	7.44217e-06	6.16244e-06	212	1.51884	1.81572e-07	7.17053e-08
GOTERM_CC_FAT	GO:0019866~organelle inner membrane	93	1.71565	3.9348e-06	0.000116944	91	1.72377	4.68727e-06	0.000139818	98	1.65324	9.99184e-06	0.000269528
GOTERM_CC_FAT	GO:0031966~mitochondrial membrane	107	1.64827	3.94742e-06	0.000108939	105	1.66083	3.74622e-06	0.000103765	110	1.54953	5.13544e-05	0.00159842
SP_PIR_KEYWORDS	rna-binding	130	1.57612	4.04938e-06	0.000105246	126	1.57094	8.39612e-06	0.00022048	132	1.45885	0.00013261	0.0061269
SP_PIR_KEYWORDS	serine/threonine-protein kinase	99	1.70118	4.21708e-06	0.000101174	96	1.6964	8.37523e-06	0.000203013	100	1.56642	9.54998e-05	0.00422842
GOTERM_BP_FAT	GO:0046907~intracellular transport	169	1.5316	5.02634e-06	6.14655e-06	166	1.55083	8.54104e-06	3.53618e-06	184	1.52892	7.87103e-07	9.32514e-07
SP_PIR_KEYWORDS	transport	332	1.30155	5.17879e-06	0.000144954	321	1.29411	1.55895e-05	0.000440867	357	1.2758	1.20088e-05	0.000346761
SP_PIR_KEYWORDS	sh3 domain	63	1.96409	5.3396e-06	0.000160131	60	1.9236	2.57845e-05	0.000781266	65	1.84725	2.37033e-05	0.000866966
GOTERM_BP_FAT	GO:0016310~phosphorylation	197	1.46623	5.70771e-06	1.1633e-05	187	1.43474	5.95366e-05	0.000172551	210	1.43305	8.41724e-06	1.99446e-05
GOTERM_BP_FAT	GO:0006796~phosphate metabolic process	232	1.41971	5.79664e-06	9.45138e-06	221	1.39412	7.25175e-05	0.000120099	249	1.39707	4.55815e-06	9.00041e-06
GOTERM_BP_FAT	GO:0006793~phosphorus metabolic process	232	1.41971	5.79664e-06	9.45138e-06	221	1.39412	7.25175e-05	0.000120099	249	1.39707	4.55815e-06	9.00041e-06
GOTERM_CC_FAT	GO:0005794~Golgi apparatus	202	1.40597	5.83715e-06	0.000185874	197	1.40794	8.01413e-06	0.000256132	214	1.36208	2.70953e-05	0.000787116
SP_PIR_KEYWORDS	cell division	74	1.83514	7.35623e-06	0.000235315	71	1.81066	2.33268e-05	0.000801037	76	1.71807	5.10073e-05	0.00206203
GOTERM_BP_FAT	GO:0008104~protein localization	212	1.43117	9.8565e-06	2.41065e-05	202	1.40574	7.48365e-05	0.00024788	232	1.43599	1.58799e-06	2.50848e-06
SP_PIR_KEYWORDS	disease mutation	315	1.29623	1.45342e-05	0.000493988	306	1.29489	2.23781e-05	0.000813661	355	1.33165	1.49529e-07	2.87848e-06
SP_PIR_KEYWORDS	coiled coil	387	1.25492	1.7405e-05	0.00062636	377	1.25715	2.47585e-05	0.000800191	421	1.24445	1.38609e-05	0.000453605
GOTERM_CC_FAT	GO:0005743~mitochondrial inner membrane	85	1.68592	2.95064e-05	0.00100223	84	1.71077	1.90617e-05	0.000649829	89	1.61426	9.49241e-05	0.00315154
GOTERM_CC_FAT	GO:0043228~non-membrane-bounded organelle	511	1.19469	3.76754e-05	0.00135968	494	1.18592	0.000145286	0.00557225	543	1.16091	0.000599073	0.0223793
GOTERM_CC_FAT	GO:0043232~intracellular non-membrane-bounded organelle	511	1.19469	3.76754e-05	0.00135968	494	1.18592	0.000145286	0.00557225	543	1.16091	0.000599073	0.0223793
GOTERM_MF_FAT	GO:0003723~RNA binding	172	1.43788	4.61651e-05	0.00042756	167	1.43728	7.64858e-05	0.000714949	182	1.39922	0.000112459	0.00110724
UP_SEQ_FEATURE	binding site:ATP	132	1.58543	5.70644e-05	6.98737e-05	128	1.58101	0.00011982	0.00014991	137	1.49989	0.000839035	0.000969414
GOTERM_MF_FAT	GO:0019899~enzyme binding	132	1.51492	6.35536e-05	0.00065401	128	1.51237	0.000113525	0.00117909	146	1.54095	4.15575e-06	3.68228e-05
SP_PIR_KEYWORDS	cytoskeleton	142	1.46175	7.07425e-05	0.00268731	136	1.43967	0.000213516	0.010783	150	1.40756	0.000215647	0.0107938
SP_PIR_KEYWORDS	coenzyme A	16	3.74113	9.83884e-05	0.00432765	16	3.84719	7.09708e-05	0.0030106	16	3.41031	0.000273075	0.0141942
GOTERM_BP_FAT	GO:0006468~protein amino acid phosphorylation	164	1.46401	9.97431e-05	0.000284616	155	1.42636	0.000574352	0.00356786	170	1.39141	0.000613741	0.00436399
SP_PIR_KEYWORDS	Chaperone	48	1.98895	0.000100846	0.00423412	45	1.91751	0.000469437	0.0265537	50	1.88862	0.000213568	0.0102786
SP_PIR_KEYWORDS	ubl conjugation	132	1.46973	0.000103783	0.00477246	130	1.4885	6.80117e-05	0.00302246	148	1.50216	9.6619e-06	0.000241793
SP_PIR_KEYWORDS	nucleus	751	1.14797	0.000105267	0.00420929	735	1.15537	5.61585e-05	0.00215537	830	1.15654	1.0344e-05	0.000278776
GOTERM_CC_FAT	GO:0015629~actin cytoskeleton	75	1.69219	0.000110041	0.00420501	72	1.66807	0.000305791	0.0123803	75	1.54744	0.00223205	0.101954
UP_SEQ_FEATURE	domain:Protein kinase	116	1.61012	0.000116995	0.000214892	112	1.5987	0.000369435	0.000577833	120	1.51826	0.00118174	0.00273119
UP_SEQ_FEATURE	domain:SH3	56	2.05962	0.000128821	0.00019718	53	2.00459	0.000569134	0.00124638	57	1.91091	0.00088124	0.00178184
GOTERM_MF_FAT	GO:0004672~protein kinase activity	147	1.45601	0.000145855	0.0016511	142	1.44799	0.000304995	0.00380162	154	1.40277	0.000709719	0.00768848
GOTERM_MF_FAT	GO:0004674~protein serine/threonine kinase activity	111	1.54943	0.000155739	0.00192327	108	1.55204	0.000235029	0.00268532	113	1.4506	0.00273306	0.0350215
GOTERM_BP_FAT	GO:0009057~macromolecule catabolic process	185	1.41041	0.000187129	0.000686564	184	1.44607	5.94858e-05	0.000123145	201	1.405	6.88232e-05	0.000217441
GOTERM_BP_FAT	GO:0044265~cellular macromolecule catabolic process	174	1.42901	0.000198079	0.000645992	173	1.46464	5.23696e-05	0.000130096	189	1.42317	7.33446e-05	0.000202761
SP_PIR_KEYWORDS	ubl conjugation pathway	116	1.49204	0.000201008	0.00964541	116	1.53434	6.10552e-05	0.00246664	129	1.51253	2.81131e-05	0.00108238
SP_PIR_KEYWORDS	host-virus interaction	73	1.67694	0.000212729	0.0106332	73	1.72449	8.33387e-05	0.00387195	82	1.71712	2.24723e-05	0.000778682
SP_PIR_KEYWORDS	endoplasmic reticulum	153	1.40489	0.000216783	0.0112692	148	1.39751	0.000397581	0.0216857	162	1.35599	0.000707299	0.0408532
GOTERM_CC_FAT	GO:0044451~nucleoplasm part	132	1.44352	0.000226016	0.00911692	132	1.48222	6.1784e-05	0.00223794	143	1.43004	0.00014411	0.00508367
SP_PIR_KEYWORDS	mitosis	52	1.86034	0.000232692	0.0130267	49	1.80271	0.000995031	0.0623195	52	1.69584	0.00272314	0.162595
SP_PIR_KEYWORDS	hydrolase	299	1.25887	0.000240745	0.0129963	289	1.25127	0.000515632	0.0302085	321	1.23199	0.000644444	0.0359817
SP_PIR_KEYWORDS	transit peptide	109	1.4992	0.000253594	0.0147039	109	1.54171	8.45635e-05	0.00409967	124	1.5547	1.25507e-05	0.000386569
UP_SEQ_FEATURE	active site:Proton acceptor	150	1.48401	0.000305533	0.000654784	144	1.46507	0.00105663	0.00264517	156	1.40681	0.0033485	0.00871546
GOTERM_CC_FAT	GO:0005730~nucleolus	159	1.38255	0.000307102	0.01304	154	1.37499	0.000610406	0.0260159	168	1.33585	0.00120381	0.0474771
SP_PIR_KEYWORDS	Proto-oncogene	61	1.73637	0.000354345	0.0212546	60	1.75633	0.000348322	0.0182951	68	1.76446	6.75197e-05	0.00285955
GOTERM_BP_FAT	GO:0006886~intracellular protein transport	100	1.59204	0.000473035	0.0021215	97	1.59192	0.000578428	0.00335365	109	1.59106	0.000136199	0.000537904
GOTERM_BP_FAT	GO:0032268~regulation of cellular protein metabolic process	121	1.51996	0.000490222	0.00199872	119	1.54096	0.000302525	0.0012527	132	1.5203	0.000133706	0.000475251
UP_SEQ_FEATURE	compositionally biased region:Poly-Ser	114	1.56237	0.000574921	0.00140831	113	1.5926	0.000330903	0.000621067	123	1.53656	0.000711112	0.00102695
GOTERM_BP_FAT	GO:0030163~protein catabolic process	150	1.43591	0.000698716	0.00341888	149	1.47034	0.000243798	0.000908542	164	1.43941	0.000167328	0.000726939
GOTERM_BP_FAT	GO:0051603~proteolysis involved in cellular protein catabolic process	145	1.43894	0.000800059	0.00456743	144	1.4731	0.000279475	0.00127296	159	1.4467	0.000169619	0.000803886
GOTERM_BP_FAT	GO:0051301~cell division	82	1.65507	0.000817292	0.00433258	79	1.64372	0.00135619	0.00955138	86	1.59151	0.00113118	0.0107267
GOTERM_CC_FAT	GO:0005938~cell cortex	45	1.87068	0.000899059	0.0400905	44	1.87816	0.001057	0.0473083	45	1.71066	0.0061786	0.346624
GOTERM_BP_FAT	GO:0044257~cellular protein catabolic process	145	1.43178	0.00100455	0.00614508	144	1.46577	0.000352213	0.00175017	159	1.4395	0.000216741	0.00111283
SP_PIR_KEYWORDS	chromosomal rearrangement	69	1.61914	0.0010478	0.0649535	67	1.61679	0.00143118	0.0925339	75	1.60431	0.000644004	0.0347174
GOTERM_BP_FAT	GO:0007049~cell cycle	178	1.36579	0.00151729	0.0099027	173	1.36838	0.00169456	0.0126384	192	1.35074	0.000884153	0.00733542
GOTERM_BP_FAT	GO:0043632~modification-dependent macromolecule catabolic process	138	1.4315	0.00158244	0.0109737	138	1.47567	0.000383505	0.0020645	151	1.43614	0.000377263	0.00253321
GOTERM_BP_FAT	GO:0019941~modification-dependent protein catabolic process	138	1.4315	0.00158244	0.0109737	138	1.47567	0.000383505	0.0020645	151	1.43614	0.000377263	0.00253321
GOTERM_BP_FAT	GO:0006511~ubiquitin-dependent protein catabolic process	69	1.69769	0.0016098	0.0118202	69	1.75007	0.000606705	0.00402015	73	1.6468	0.00165849	0.0163863
GOTERM_MF_FAT	GO:0060589~nucleoside-triphosphatase regulator activity	103	1.49694	0.00179872	0.0240812	99	1.48127	0.00438654	0.0593373	108	1.44348	0.0048485	0.0669682
GOTERM_MF_FAT	GO:0030695~GTPase regulator activity	101	1.50058	0.00183524	0.0264603	97	1.48368	0.00460467	0.0670841	105	1.43465	0.00760117	0.112618
SP_PIR_KEYWORDS	golgi apparatus	125	1.39179	0.00186302	0.122954	122	1.3969	0.00198046	0.132059	133	1.34991	0.00431443	0.274294
SP_PIR_KEYWORDS	ribonucleoprotein	68	1.59568	0.0018647	0.119338	68	1.64092	0.000819927	0.0496949	75	1.60431	0.000644004	0.0347174
GOTERM_CC_FAT	GO:0030017~sarcomere	33	2.04375	0.00191743	0.0895966	33	2.09856	0.00112206	0.0526118	35	1.9822	0.00197281	0.0860121
GOTERM_BP_FAT	GO:0070727~cellular macromolecule localization	105	1.51013	0.00193111	0.0149695	102	1.51224	0.00255085	0.0200896	116	1.52964	0.000330324	0.00195705
GOTERM_BP_FAT	GO:0031399~regulation of protein modification process	80	1.61471	0.00195015	0.0159128	79	1.64372	0.00135619	0.00955138	213	1.35685	0.000264094	0.0014603
INTERPRO	IPR017441:Protein kinase, ATP binding site	115	1.53612	0.00200323	0.00232468	111	1.52555	0.0046785	0.00553272	118	1.43964	0.0352529	0.0395425
SP_PIR_KEYWORDS	GTPase activation	44	1.81174	0.00201641	0.137111	40	1.69373	0.0166529	1.31423	45	1.68907	0.00816098	0.550588
SP_PIR_KEYWORDS	endosome	54	1.69156	0.0020968	0.14677	50	1.61067	0.0130635	0.951669	53	1.51343	0.0287728	2.55211
GOTERM_BP_FAT	GO:0034613~cellular protein localization	104	1.50667	0.002155	0.0184651	101	1.50835	0.00301221	0.0249769	115	1.52752	0.000372892	0.00235658
INTERPRO	IPR000719:Protein kinase, core	120	1.5322	0.0026411	0.00153296	116	1.52393	0.00578547	0.00342284	124	1.4461	0.0334168	0.0187257
SMART	SM00220:S_TKc	71	1.64824	0.00274577	0.0176723	69	1.65553	0.00661139	0.0215691	72	1.52317	0.0327206	0.209147
INTERPRO	IPR008271:Serine/threonine protein kinase, active site	93	1.59669	0.00281424	0.00490068	90	1.58984	0.00518348	0.00919701	94	1.47403	0.0493198	0.111412
SMART	SM00326:SH3	62	1.75014	0.00282293	0.0090852	59	1.72131	0.00440653	0.0287191	64	1.64633	0.0138293	0.0438104
INTERPRO	IPR001452:Src homology-3 domain	62	1.7691	0.00322447	0.00936013	59	1.73216	0.00963356	0.0342579	64	1.66795	0.0248827	0.0416431
SP_PIR_KEYWORDS	translocation	25	2.21181	0.00359911	0.259174	24	2.18354	0.00656703	0.46473	26	2.09688	0.00630072	0.412838
INTERPRO	IPR017442:Serine/threonine protein kinase-related	93	1.57445	0.00394502	0.00916475	90	1.5677	0.00705537	0.0167061
GOTERM_CC_FAT	GO:0012505~endomembrane system	168	1.3039	0.00420534	0.205553	163	1.29901	0.00544049	0.324929	183	1.29882	0.00225191	0.112207
GOTERM_CC_FAT	GO:0030016~myofibril	35	1.91375	0.00438226	0.223513	35	1.96507	0.00267734	0.131293	37	1.85005	0.00493445	0.256276
GOTERM_CC_FAT	GO:0030529~ribonucleoprotein complex	117	1.37886	0.00462373	0.255472	115	1.39163	0.00350733	0.20192	128	1.37946	0.00221245	0.105649
GOTERM_CC_FAT	GO:0005783~endoplasmic reticulum	200	1.26444	0.00475222	0.282748	194	1.2594	0.00726205	0.449342	210	1.2141	0.0241141	1.7571
GOTERM_CC_FAT	GO:0000151~ubiquitin ligase complex	30	2.02311	0.00477495	0.253701	30	2.07736	0.00307476	0.157349	33	2.03506	0.0019674	0.0816932
GOTERM_CC_FAT	GO:0046930~pore complex	31	1.98052	0.00479481	0.295458	30	1.96803	0.00702106	0.449356	33	1.92795	0.00489424	0.26434
GOTERM_CC_FAT	GO:0043292~contractile fiber	37	1.85591	0.00484073	0.277748	37	1.90568	0.00301832	0.160889	39	1.78889	0.00621085	0.361317
GOTERM_MF_FAT	GO:0008047~enzyme activator activity	85	1.52297	0.00491762	0.0760646	81	1.49413	0.0143602	0.240068	87	1.43355	0.0302385	0.512588
SP_PIR_KEYWORDS	phosphotransferase	51	1.66117	0.00506811	0.375153	47	1.57429	0.0254105	2.31248	51	1.51428	0.034184	3.09794
GOTERM_CC_FAT	GO:0044449~contractile fiber part	35	1.87988	0.0051303	0.327036	35	1.93029	0.00349861	0.193965	37	1.81731	0.00632231	0.380921
INTERPRO	IPR002290:Serine/threonine protein kinase	71	1.66609	0.00519368	0.0181088	69	1.66596	0.00874399	0.0259015
GOTERM_BP_FAT	GO:0006461~protein complex assembly	121	1.42666	0.00546448	0.0513584	115	1.39775	0.0180617	0.211072	125	1.3513	0.0179855	0.407706
GOTERM_BP_FAT	GO:0070271~protein complex biogenesis	121	1.42666	0.00546448	0.0513584	115	1.39775	0.0180617	0.211072	125	1.3513	0.0179855	0.407706
GOTERM_BP_FAT	GO:0006605~protein targeting	61	1.68934	0.00564598	0.0507619	59	1.68436	0.00883509	0.0807989	68	1.72664	0.000754105	0.0059582
GOTERM_CC_FAT	GO:0005912~adherens junction	44	1.72291	0.00601813	0.396458	40	1.60828	0.0391618	3.26513	45	1.61133	0.0199802	1.41377
GOTERM_BP_FAT	GO:0010033~response to organic substance	163	1.3461	0.00614568	0.0602901	157	1.33655	0.0127507	0.127431	177	1.3402	0.00290435	0.0298601
GOTERM_MF_FAT	GO:0008092~cytoskeletal protein binding	118	1.4053	0.00678657	0.112056	111	1.36095	0.0403953	0.725369	124	1.35809	0.0201431	0.320026
GOTERM_CC_FAT	GO:0031252~cell leading edge	40	1.75922	0.00732643	0.498287	39	1.76124	0.00914427	0.604926	40	1.60874	0.037612	2.90044
SP_PIR_KEYWORDS	repressor	94	1.41475	0.00738486	0.561547	93	1.43938	0.0048964	0.336538	96	1.31709	0.0477761	4.87202
GOTERM_BP_FAT	GO:0018212~peptidyl-tyrosine modification	21	2.60497	0.00742719	0.0759408	20	2.55747	0.0162926	0.17667	21	2.38842	0.0141441	0.269663
GOTERM_MF_FAT	GO:0005096~GTPase activator activity	60	1.63699	0.00808952	0.14199	56	1.57295	0.0406909	0.77359	61	1.53054	0.0435682	0.786304
UP_SEQ_FEATURE	compositionally biased region:Poly-Gln	45	1.94003	0.00832659	0.023033	44	1.95074	0.00845786	0.0265621	47	1.84697	0.0137591	0.0479912
GOTERM_CC_FAT	GO:0019898~extrinsic to membrane	111	1.36376	0.00854262	0.599223	107	1.34986	0.0165319	1.13015
SP_PIR_KEYWORDS	tyrosine-protein kinase	32	1.88741	0.00870873	0.679691	30	1.81962	0.0234425	2.03935	32	1.72052	0.0347235	3.21278
SP_PIR_KEYWORDS	P-loop	33	1.8625	0.00879147	0.703686	30	1.74119	0.0380358	4.14164	34	1.74925	0.0208548	1.68953
SP_PIR_KEYWORDS	cytoplasmic vesicle	57	1.56797	0.00922943	0.757174	134	1.30078	0.0167977	1.18405	58	1.4544	0.0406368	3.99107
UP_SEQ_FEATURE	transit peptide:Mitochondrion	107	1.49156	0.00923011	0.0283814	107	1.53387	0.00294781	0.00830961	121	1.53747	0.00071459	0.00123837
SP_PIR_KEYWORDS	wd repeat	64	1.51814	0.00992525	0.834087	61	1.488	0.0229166	1.94762	66	1.42714	0.0348337	3.28902
GOTERM_CC_FAT	GO:0009898~internal side of plasma membrane	76	1.45971	0.0100282	0.724827	73	1.43969	0.0200258	1.45476	82	1.44023	0.00899733	0.598323
GOTERM_BP_FAT	GO:0010605~negative regulation of macromolecule metabolic process	164	1.33037	0.0103547	0.110252	161	1.34633	0.00778398	0.0679189	183	1.36109	0.000881948	0.00766554
GOTERM_BP_FAT	GO:0001525~angiogenesis	45	1.81041	0.0105245	0.116377	44	1.82479	0.0127844	0.122449	48	1.77056	0.00718583	0.0996314
GOTERM_BP_FAT	GO:0000278~mitotic cell cycle	92	1.48051	0.0109581	0.125681	89	1.47642	0.0171518	0.193208	97	1.43121	0.0143102	0.267171
GOTERM_CC_FAT	GO:0030027~lamellipodium	24	2.08091	0.0110705	0.847158	23	2.04768	0.0200451	1.49867	24	1.90291	0.0373769	2.95896
GOTERM_CC_FAT	GO:0031410~cytoplasmic vesicle	138	1.30462	0.0112667	0.838346	55	1.55585	0.0155363	1.19471
GOTERM_BP_FAT	GO:0018108~peptidyl-tyrosine phosphorylation	20	2.58879	0.0114448	0.135977	19	2.53523	0.0224619	0.319283	20	2.37358	0.0188801	0.45062
GOTERM_CC_FAT	GO:0005643~nuclear pore	26	1.9975	0.0119449	0.939442	25	1.97218	0.0201194	1.54688	28	1.96714	0.00923557	0.633323
UP_SEQ_FEATURE	topological domain:Lumenal	102	1.49551	0.0120529	0.0408226	100	1.50779	0.010703	0.0370142	110	1.4701	0.0111989	0.0357621
KEGG_PATHWAY	hsa05211:Renal cell carcinoma	27	2.11581	0.0122728	0.161425	27	2.16485	0.00827413	0.10864	31	2.23184	0.00156973	0.0101863
SP_PIR_KEYWORDS	ATP	56	1.55352	0.0125177	1.07708
SP_PIR_KEYWORDS	actin-binding	58	1.53735	0.0127769	1.12483	55	1.49916	0.0296869	2.87972	61	1.47389	0.0261627	2.22049
GOTERM_CC_FAT	GO:0005768~endosome	75	1.44508	0.0133104	1.07513	71	1.40469	0.0390858	3.34091
KEGG_PATHWAY	hsa05200:Pathways in cancer	88	1.4717	0.0139446	0.091817	87	1.4887	0.0101895	0.0669729	97	1.49038	0.00139601	0.0181157
GOTERM_CC_FAT	GO:0070161~anchoring junction	46	1.62319	0.0140133	1.1616
GOTERM_BP_FAT	GO:0022402~cell cycle process	130	1.37	0.0140954	0.17922	126	1.36881	0.0195509	0.253093	137	1.32375	0.0211451	0.521915
GOTERM_BP_FAT	GO:0051056~regulation of small GTPase mediated signal transduction	67	1.58307	0.0143655	0.176789	63	1.53448	0.0447628	0.755544
GOTERM_CC_FAT	GO:0031982~vesicle	142	1.28633	0.0150717	1.28128	138	1.28362	0.0213829	1.68956
SP_PIR_KEYWORDS	magnesium	93	1.37753	0.0164182	1.47833	91	1.38612	0.0173875	1.40725	102	1.37724	0.0113893	0.790675
GOTERM_CC_FAT	GO:0016323~basolateral plasma membrane	52	1.5547	0.0169021	1.47275	49	1.5043	0.0463729	4.35383	55	1.50374	0.0285629	2.14143
GOTERM_BP_FAT	GO:0007167~enzyme linked receptor protein signaling pathway	85	1.47985	0.0182626	0.247623
GOTERM_BP_FAT	GO:0001568~blood vessel development	65	1.57969	0.0184695	0.242872	63	1.57833	0.022797	0.33361	71	1.58207	0.00715732	0.0935669
GOTERM_BP_FAT	GO:0010941~regulation of cell death	177	1.29313	0.0191045	0.266977					192	1.2861	0.0108905	0.16851
GOTERM_MF_FAT	GO:0046982~protein heterodimerization activity	56	1.61601	0.0193024	0.360377	56	1.66369	0.0105836	0.165618	64	1.69846	0.00165703	0.0195908
GOTERM_BP_FAT	GO:0001944~vasculature development	66	1.56565	0.0196978	0.283426	64	1.56505	0.0245464	0.379989	73	1.58775	0.00596198	0.0637406
SP_PIR_KEYWORDS	plasma	27	1.90073	0.0200752	1.84776	26	1.88223	0.029022	2.75735
SP_PIR_KEYWORDS	Initiation factor	18	2.26626	0.0207278	1.98999
SP_PIR_KEYWORDS	nad	46	1.59344	0.0209495	1.9698	44	1.56737	0.0343571	3.60566	50	1.57885	0.0169384	1.33929
GOTERM_MF_FAT	GO:0003779~actin binding	80	1.47296	0.021002	0.414138
GOTERM_BP_FAT	GO:0022403~cell cycle phase	99	1.42384	0.0214338	0.317444	95	1.40846	0.0403345	0.662566	105	1.38459	0.0214113	0.537043
SP_PIR_KEYWORDS	isopeptide bond	70	1.43664	0.0222959	2.18472	68	1.43516	0.028881	2.68636	80	1.49669	0.00378059	0.233057
SP_PIR_KEYWORDS	lysosome	38	1.6697	0.0230331	2.30249	36	1.62667	0.0451176	4.99977
UP_SEQ_FEATURE	compositionally biased region:Ser-rich	97	1.48578	0.0230677	0.0856907	96	1.51219	0.0128993	0.0487161	107	1.49394	0.00772421	0.022386
GOTERM_BP_FAT	GO:0010498~proteasomal protein catabolic process	33	1.92637	0.024307	0.380433	33	1.9858	0.0175698	0.212602	35	1.87327	0.0169048	0.369631
GOTERM_BP_FAT	GO:0043161~proteasomal ubiquitin-dependent protein catabolic process	33	1.92637	0.024307	0.380433	33	1.9858	0.0175698	0.212602	35	1.87327	0.0169048	0.369631
GOTERM_BP_FAT	GO:0006351~transcription, DNA-dependent	74	1.50895	0.0246421	0.375601	74	1.5555	0.0136534	0.142192	82	1.53307	0.00687675	0.0789968
GOTERM_BP_FAT	GO:0048514~blood vessel morphogenesis	57	1.60849	0.0249287	0.400517	56	1.62902	0.0223483	0.336307	63	1.63001	0.00708746	0.101069
GOTERM_MF_FAT	GO:0005083~small GTPase regulator activity	69	1.51153	0.025623	0.532789
GOTERM_BP_FAT	GO:0043067~regulation of programmed cell death	175	1.28324	0.0265849	0.438367					190	1.27741	0.0139421	0.27132
SP_PIR_KEYWORDS	activator	105	1.32198	0.02847	2.90208	105	1.35946	0.0152852	1.14462	116	1.33133	0.016129	1.24427
SMART	SM00165:UBA	18	2.57682	0.0290131	0.283477
SP_PIR_KEYWORDS	mitochondrion inner membrane	46	1.56042	0.0294235	3.05715	45	1.56977	0.0314194	3.11036
COG_ONTOLOGY	DNA replication, recombination, and repair	25	1.97978	0.0294974	0.634619
GOTERM_CC_FAT	GO:0031988~membrane-bounded vesicle	121	1.29294	0.0296264	2.64581	118	1.29469	0.035274	2.86569
SP_PIR_KEYWORDS	ribosomal protein	45	1.56709	0.0297375	3.14822	45	1.61152	0.0217668	1.8061	50	1.58725	0.0157078	1.18161
GOTERM_CC_FAT	GO:0030055~cell-substrate junction	32	1.73409	0.0303147	2.77094
GOTERM_BP_FAT	GO:0042981~regulation of apoptosis	173	1.2812	0.0308842	0.522919					188	1.27654	0.0148478	0.312611
GOTERM_CC_FAT	GO:0019867~outer membrane	31	1.74212	0.0327028	3.058	30	1.73113	0.0450691	4.1371
GOTERM_CC_FAT	GO:0016023~cytoplasmic membrane-bounded vesicle	117	1.29111	0.0328402	3.27677	114	1.29174	0.0420386	3.77039
GOTERM_CC_FAT	GO:0005741~mitochondrial outer membrane	27	1.8208	0.0332156	3.24487	26	1.80038	0.0499792	4.79702
SP_PIR_KEYWORDS	nucleotide binding	29	1.77441	0.0334555	3.60704
GOTERM_BP_FAT	GO:0032774~RNA biosynthetic process	74	1.48856	0.0334704	0.581132					82	1.51236	0.00874367	0.131704
GOTERM_CC_FAT	GO:0005635~nuclear envelope	51	1.50993	0.0335605	3.20846					58	1.57029	0.00768444	0.494976
SP_PIR_KEYWORDS	Acyltransferase	38	1.62605	0.0342401	3.75858	38	1.67215	0.0258018	2.29655
SP_PIR_KEYWORDS	muscle protein	19	2.07321	0.0368728	4.263	19	2.13199	0.0309243	3.12282	21	2.08881	0.0236398	1.96083
GOTERM_BP_FAT	GO:0006366~transcription from RNA polymerase II promoter	61	1.55217	0.0371211	0.660839	61	1.60006	0.0207939	0.286683	69	1.60978	0.00600098	0.0665341
SP_PIR_KEYWORDS	lyase	31	1.71997	0.0371267	4.14737	30	1.71167	0.0477121	5.37999	34	1.71961	0.0266068	2.30899
SP_PIR_KEYWORDS	ligase	66	1.41672	0.0372921	4.2386	65	1.43481	0.0331929	3.41775	71	1.38928	0.0453535	4.53984
GOTERM_BP_FAT	GO:0031400~negative regulation of protein modification process	36	1.80128	0.0430142	0.785459	36	1.85685	0.0272765	0.434152	41	1.88092	0.00718017	0.0853368
SP_PIR_KEYWORDS	angiogenesis	20	1.98393	0.0467748	5.49396
SP_PIR_KEYWORDS	allosteric enzyme	14	2.35019	0.0485604	5.79656
GOTERM_CC_FAT	GO:0005925~focal adhesion	29	1.72559	0.0495282	5.04443
SP_PIR_KEYWORDS	Apoptosis					78	1.37832	0.0364308	3.89516
GOTERM_CC_FAT	GO:0031980~mitochondrial lumen					54	1.48252	0.0418231	3.66337	63	1.54035	0.00757855	0.472436
GOTERM_CC_FAT	GO:0005759~mitochondrial matrix					54	1.48252	0.0418231	3.66337	63	1.54035	0.00757855	0.472436
GOTERM_BP_FAT	GO:0032774~RNA biosynthetic process					74	1.53448	0.0179869	0.225188
GOTERM_BP_FAT	GO:0010604~positive regulation of macromolecule metabolic process					180	1.28918	0.0211243	0.282466	158	1.3189	0.0122559	0.209187
GOTERM_BP_FAT	GO:0044092~negative regulation of molecular function					79	1.45179	0.048729	0.844415	89	1.45471	0.0142621	0.283241
GOTERM_CC_FAT	GO:0001726~ruffle					21	1.95334	0.0494661	4.85063
GOTERM_BP_FAT	GO:0045941~positive regulation of transcription									141	1.36481	0.00704681	0.0949079
GOTERM_BP_FAT	GO:0006281~DNA repair									80	1.53781	0.00717547	0.0881222
GOTERM_BP_FAT	GO:0031399~regulation of protein modification process									87	1.61001	0.000756276	0.0056766
GOTERM_BP_FAT	GO:0051173~positive regulation of nitrogen compound metabolic process									158	1.33938	0.0072478	0.0918835
GOTERM_BP_FAT	GO:0007242~intracellular signaling cascade									283	1.23007	0.00756745	0.110933
GOTERM_BP_FAT	GO:0009891~positive regulation of biosynthetic process									167	1.31179	0.0105939	0.176495
GOTERM_BP_FAT	GO:0002520~immune system development									77	1.52305	0.010737	0.174635
GOTERM_BP_FAT	GO:0033554~cellular response to stress									140	1.35034	0.0107523	0.170623
GOTERM_BP_FAT	GO:0006974~response to DNA damage stimulus									104	1.52215	0.00103939	0.00944521
GOTERM_BP_FAT	GO:0006163~purine nucleotide metabolic process									56	1.64364	0.0123915	0.216428
SP_PIR_KEYWORDS	DNA damage									54	1.57207	0.0127777	0.91179
SP_PIR_KEYWORDS	dna repair									51	1.59356	0.0129065	0.945772
GOTERM_BP_FAT	GO:0031328~positive regulation of cellular biosynthetic process									164	1.30703	0.0139647	0.249605
GOTERM_BP_FAT	GO:0051254~positive regulation of RNA metabolic process									121	1.37332	0.0140763	0.257196
GOTERM_BP_FAT	GO:0030097~hemopoiesis									67	1.54987	0.0149129	0.30216
GOTERM_BP_FAT	GO:0033365~protein localization in organelle									46	1.72003	0.0150261	0.310428
GOTERM_BP_FAT	GO:0001701~in utero embryonic development									53	1.64398	0.015628	0.33534
GOTERM_BP_FAT	GO:0032270~positive regulation of cellular protein metabolic process									64	1.49953	0.0385324	1.12641
SP_PIR_KEYWORDS	s-nitrosylation									8	3.67264	0.0385331	3.71158
KEGG_PATHWAY	hsa05210:Colorectal cancer									30	1.79987	0.0393601	1.2935
KEGG_PATHWAY	hsa04722:Neurotrophin signaling pathway									40	1.62569	0.0397169	1.56441
GOTERM_BP_FAT	GO:0045893~positive regulation of transcription, DNA-dependent									119	1.36195	0.018183	0.419432
GOTERM_BP_FAT	GO:0010628~positive regulation of gene expression									141	1.32488	0.0183024	0.407677
GOTERM_BP_FAT	GO:0006259~DNA metabolic process									125	1.34863	0.0189928	0.445791
KEGG_PATHWAY	hsa05220:Chronic myeloid leukemia									27	1.81427	0.0410388	2.15037
KEGG_PATHWAY	hsa04914:Progesterone-mediated oocyte maturation									30	1.75802	0.0427175	1.96213
GOTERM_BP_FAT	GO:0009725~response to hormone stimulus									95	1.41316	0.0209166	0.507926
GOTERM_BP_FAT	GO:0043009~chordate embryonic development									87	1.43491	0.0216586	0.551897
KEGG_PATHWAY	hsa04510:Focal adhesion									61	1.52944	0.0219362	0.430554
GOTERM_BP_FAT	GO:0045935~positive regulation of nucleobase, nucleoside, nucleotide and nucleic acid metabolic process									149	1.30357	0.0225662	0.584183
GOTERM_BP_FAT	GO:0032269~negative regulation of cellular protein metabolic process									53	1.60744	0.0233998	0.615248
KEGG_PATHWAY	hsa04520:Adherens junction									29	1.89805	0.0234488	0.613565
GOTERM_BP_FAT	GO:0043065~positive regulation of apoptosis									108	1.37116	0.0243446	0.649987
GOTERM_BP_FAT	GO:0010942~positive regulation of cell death									109	1.36795	0.0243477	0.659742
GOTERM_BP_FAT	GO:0006913~nucleocytoplasmic transport									46	1.60978	0.0498912	1.54422
GOTERM_BP_FAT	GO:0051247~positive regulation of protein metabolic process									67	1.50522	0.0269449	0.741533
GOTERM_BP_FAT	GO:0009792~embryonic development ending in birth or egg hatching									87	1.42202	0.0270692	0.755743
GOTERM_BP_FAT	GO:0043068~positive regulation of programmed cell death									108	1.36166	0.0295545	0.83764
GOTERM_BP_FAT	GO:0051248~negative regulation of protein metabolic process									54	1.57647	0.0312963	0.900019
GOTERM_BP_FAT	GO:0008219~cell death									166	1.26041	0.0467454	1.38929
GOTERM_BP_FAT	GO:0016265~death									167	1.25924	0.0469435	1.414
GOTERM_BP_FAT	GO:0046626~regulation of insulin receptor signaling pathway									11	3.16061	0.0470168	1.43499
KEGG_PATHWAY	hsa04080:Neuroactive ligand-receptor interaction																						6	7.01057	0.0136584	0.608523
SP_PIR_KEYWORDS	glycoprotein																						26	1.89869	0.0848195	0.781018
