# Supplementary material for: Meta-analysis of Chicken – Salmonella infection experiments
Source: BMC Genomics. 2012 Apr 24;13:146. doi: 10.1186/1471-2164-13-146 (PMC3411418; doi:10.1186/1471-2164-13-146)
Supplement: Additional file 3 — Details of the biological functions per cluster. [file 1471-2164-13-146-S3.xlsx]

## Sheet: Add. file 3 - Fu. Annot. Clust.
DE group							IDD group
Experiment (e)		Overlap (et)		Time(t): The length of the list is >3000 genes, clustering impossible	Unique Experiment (e-t)	Unique Time (t-e)	Experiment (e)	Overlap (et)		Time (t)	Unique Experiment (e-t)	Unique Time (t-e)
Annotation Cluster 1	Enrichment Score: 10.088152901386438	Annotation Cluster 1	Enrichment Score: 10.459869819552052
Category	Term	Category	Term
GOTERM_CC_FAT	GO:0031974~membrane-enclosed lumen	GOTERM_CC_FAT	GO:0031974~membrane-enclosed lumen
GOTERM_CC_FAT	GO:0043233~organelle lumen	GOTERM_CC_FAT	GO:0043233~organelle lumen
GOTERM_CC_FAT	GO:0070013~intracellular organelle lumen	GOTERM_CC_FAT	GO:0070013~intracellular organelle lumen
GOTERM_CC_FAT	GO:0031981~nuclear lumen	GOTERM_CC_FAT	GO:0031981~nuclear lumen
GOTERM_CC_FAT	GO:0005654~nucleoplasm	GOTERM_CC_FAT	GO:0005654~nucleoplasm
GOTERM_CC_FAT	GO:0044451~nucleoplasm part	GOTERM_CC_FAT	GO:0044451~nucleoplasm part
GOTERM_CC_FAT	GO:0005730~nucleolus	GOTERM_CC_FAT	GO:0005730~nucleolus
Annotation Cluster 2	Enrichment Score: 8.654054235079041	Annotation Cluster 3	Enrichment Score: 8.060372612222274
Category	Term	Category	Term
SP_PIR_KEYWORDS	atp-binding	SP_PIR_KEYWORDS	atp-binding
SP_PIR_KEYWORDS	nucleotide-binding	SP_PIR_KEYWORDS	nucleotide-binding
GOTERM_MF_FAT	GO:0000166~nucleotide binding	GOTERM_MF_FAT	GO:0000166~nucleotide binding
GOTERM_MF_FAT	GO:0005524~ATP binding	GOTERM_MF_FAT	GO:0005524~ATP binding
GOTERM_MF_FAT	GO:0032559~adenyl ribonucleotide binding	GOTERM_MF_FAT	GO:0032559~adenyl ribonucleotide binding
UP_SEQ_FEATURE	nucleotide phosphate-binding region:ATP	SP_PIR_KEYWORDS	transferase
GOTERM_MF_FAT	GO:0030554~adenyl nucleotide binding	UP_SEQ_FEATURE	nucleotide phosphate-binding region:ATP
GOTERM_MF_FAT	GO:0001883~purine nucleoside binding	GOTERM_MF_FAT	GO:0030554~adenyl nucleotide binding
GOTERM_MF_FAT	GO:0001882~nucleoside binding	GOTERM_MF_FAT	GO:0001883~purine nucleoside binding
SP_PIR_KEYWORDS	kinase	GOTERM_MF_FAT	GO:0001882~nucleoside binding
SP_PIR_KEYWORDS	transferase	SP_PIR_KEYWORDS	kinase
GOTERM_MF_FAT	GO:0032553~ribonucleotide binding	GOTERM_MF_FAT	GO:0032553~ribonucleotide binding
GOTERM_MF_FAT	GO:0032555~purine ribonucleotide binding	GOTERM_MF_FAT	GO:0032555~purine ribonucleotide binding
GOTERM_MF_FAT	GO:0017076~purine nucleotide binding	GOTERM_MF_FAT	GO:0017076~purine nucleotide binding
GOTERM_BP_FAT	GO:0006796~phosphate metabolic process	GOTERM_BP_FAT	GO:0006796~phosphate metabolic process
GOTERM_BP_FAT	GO:0006793~phosphorus metabolic process	GOTERM_BP_FAT	GO:0006793~phosphorus metabolic process
GOTERM_BP_FAT	GO:0016310~phosphorylation	UP_SEQ_FEATURE	binding site:ATP
UP_SEQ_FEATURE	binding site:ATP	GOTERM_BP_FAT	GO:0016310~phosphorylation
SP_PIR_KEYWORDS	serine/threonine-protein kinase	SP_PIR_KEYWORDS	serine/threonine-protein kinase
UP_SEQ_FEATURE	domain:Protein kinase	UP_SEQ_FEATURE	domain:Protein kinase
GOTERM_BP_FAT	GO:0006468~protein amino acid phosphorylation	UP_SEQ_FEATURE	active site:Proton acceptor
UP_SEQ_FEATURE	active site:Proton acceptor	GOTERM_MF_FAT	GO:0004674~protein serine/threonine kinase activity
INTERPRO	IPR000719:Protein kinase, core	GOTERM_BP_FAT	GO:0006468~protein amino acid phosphorylation
GOTERM_MF_FAT	GO:0004672~protein kinase activity	INTERPRO	IPR000719:Protein kinase, core
GOTERM_MF_FAT	GO:0004674~protein serine/threonine kinase activity	GOTERM_MF_FAT	GO:0004672~protein kinase activity
INTERPRO	IPR017441:Protein kinase, ATP binding site	INTERPRO	IPR017441:Protein kinase, ATP binding site
INTERPRO	IPR008271:Serine/threonine protein kinase, active site	INTERPRO	IPR008271:Serine/threonine protein kinase, active site
INTERPRO	IPR017442:Serine/threonine protein kinase-related	INTERPRO	IPR017442:Serine/threonine protein kinase-related
INTERPRO	IPR002290:Serine/threonine protein kinase	INTERPRO	IPR002290:Serine/threonine protein kinase
SMART	SM00220:S_TKc	SMART	SM00220:S_TKc
Annotation Cluster 3	Enrichment Score: 8.146703057565384	Annotation Cluster 2	Enrichment Score: 8.144998448663276
Category	Term	Category	Term
GOTERM_CC_FAT	GO:0031975~envelope	GOTERM_CC_FAT	GO:0031090~organelle membrane
GOTERM_CC_FAT	GO:0031967~organelle envelope	GOTERM_CC_FAT	GO:0031975~envelope
GOTERM_CC_FAT	GO:0031090~organelle membrane	GOTERM_CC_FAT	GO:0005739~mitochondrion
GOTERM_CC_FAT	GO:0005739~mitochondrion	GOTERM_CC_FAT	GO:0031967~organelle envelope
SP_PIR_KEYWORDS	mitochondrion	SP_PIR_KEYWORDS	mitochondrion
GOTERM_CC_FAT	GO:0005740~mitochondrial envelope	GOTERM_CC_FAT	GO:0005740~mitochondrial envelope
GOTERM_CC_FAT	GO:0044429~mitochondrial part	GOTERM_CC_FAT	GO:0044429~mitochondrial part
GOTERM_CC_FAT	GO:0031966~mitochondrial membrane	GOTERM_CC_FAT	GO:0031966~mitochondrial membrane
GOTERM_CC_FAT	GO:0019866~organelle inner membrane	GOTERM_CC_FAT	GO:0019866~organelle inner membrane
GOTERM_CC_FAT	GO:0005743~mitochondrial inner membrane	GOTERM_CC_FAT	GO:0005743~mitochondrial inner membrane
SP_PIR_KEYWORDS	mitochondrion inner membrane	SP_PIR_KEYWORDS	mitochondrion inner membrane
Annotation Cluster 4	Enrichment Score: 6.113163099485044	Annotation Cluster 7	Enrichment Score: 5.4741432723680745
Category	Term	Category	Term
UP_SEQ_FEATURE	domain:SH3	SP_PIR_KEYWORDS	sh3 domain
SP_PIR_KEYWORDS	sh3 domain	UP_SEQ_FEATURE	domain:SH3
INTERPRO	IPR001452:Src homology-3 domain	INTERPRO	IPR001452:Src homology-3 domain
SMART	SM00326:SH3	SMART	SM00326:SH3
Annotation Cluster 5	Enrichment Score: 5.942415997377194	Annotation Cluster 5	Enrichment Score: 6.295754097164832
Category	Term	Category	Term
GOTERM_CC_FAT	GO:0005739~mitochondrion	GOTERM_CC_FAT	GO:0005739~mitochondrion
SP_PIR_KEYWORDS	mitochondrion	SP_PIR_KEYWORDS	mitochondrion
GOTERM_CC_FAT	GO:0044429~mitochondrial part	GOTERM_CC_FAT	GO:0044429~mitochondrial part
SP_PIR_KEYWORDS	transit peptide	SP_PIR_KEYWORDS	transit peptide
UP_SEQ_FEATURE	transit peptide:Mitochondrion	UP_SEQ_FEATURE	transit peptide:Mitochondrion
GOTERM_CC_FAT	GO:0031980~mitochondrial lumen	GOTERM_CC_FAT	GO:0031980~mitochondrial lumen
GOTERM_CC_FAT	GO:0005759~mitochondrial matrix	GOTERM_CC_FAT	GO:0005759~mitochondrial matrix
Annotation Cluster 6	Enrichment Score: 5.313393692024493	Annotation Cluster 6	Enrichment Score: 5.931213693740323
Category	Term	Category	Term
GOTERM_BP_FAT	GO:0044265~cellular macromolecule catabolic process	GOTERM_BP_FAT	GO:0009057~macromolecule catabolic process
GOTERM_BP_FAT	GO:0009057~macromolecule catabolic process	GOTERM_BP_FAT	GO:0044265~cellular macromolecule catabolic process
GOTERM_BP_FAT	GO:0030163~protein catabolic process	GOTERM_BP_FAT	GO:0030163~protein catabolic process
GOTERM_BP_FAT	GO:0051603~proteolysis involved in cellular protein catabolic process	GOTERM_BP_FAT	GO:0051603~proteolysis involved in cellular protein catabolic process
GOTERM_BP_FAT	GO:0044257~cellular protein catabolic process	GOTERM_BP_FAT	GO:0044257~cellular protein catabolic process
GOTERM_BP_FAT	GO:0019941~modification-dependent protein catabolic process	GOTERM_BP_FAT	GO:0019941~modification-dependent protein catabolic process
GOTERM_BP_FAT	GO:0043632~modification-dependent macromolecule catabolic process	GOTERM_BP_FAT	GO:0043632~modification-dependent macromolecule catabolic process
GOTERM_BP_FAT	GO:0006511~ubiquitin-dependent protein catabolic process	SP_PIR_KEYWORDS	ubl conjugation pathway
SP_PIR_KEYWORDS	ubl conjugation pathway	GOTERM_BP_FAT	GO:0006511~ubiquitin-dependent protein catabolic process
GOTERM_BP_FAT	GO:0006508~proteolysis	GOTERM_BP_FAT	GO:0006508~proteolysis
Annotation Cluster 7	Enrichment Score: 4.999810260843096	Annotation Cluster 4	Enrichment Score: 6.418422966376932
Category	Term	Category	Term
SP_PIR_KEYWORDS	protein transport	SP_PIR_KEYWORDS	protein transport
GOTERM_BP_FAT	GO:0015031~protein transport	GOTERM_BP_FAT	GO:0046907~intracellular transport
GOTERM_BP_FAT	GO:0045184~establishment of protein localization	GOTERM_BP_FAT	GO:0015031~protein transport
GOTERM_BP_FAT	GO:0046907~intracellular transport	GOTERM_BP_FAT	GO:0045184~establishment of protein localization
GOTERM_BP_FAT	GO:0008104~protein localization	GOTERM_BP_FAT	GO:0008104~protein localization
GOTERM_BP_FAT	GO:0006886~intracellular protein transport	GOTERM_BP_FAT	GO:0006886~intracellular protein transport
GOTERM_BP_FAT	GO:0070727~cellular macromolecule localization	GOTERM_BP_FAT	GO:0070727~cellular macromolecule localization
GOTERM_BP_FAT	GO:0034613~cellular protein localization	GOTERM_BP_FAT	GO:0034613~cellular protein localization
GOTERM_BP_FAT	GO:0006605~protein targeting	GOTERM_BP_FAT	GO:0006605~protein targeting
GOTERM_BP_FAT	GO:0033365~protein localization in organelle	GOTERM_BP_FAT	GO:0033365~protein localization in organelle
GOTERM_BP_FAT	GO:0006913~nucleocytoplasmic transport	Annotation Cluster 24	Enrichment Score: 2.6352835284712723
GOTERM_BP_FAT	GO:0051169~nuclear transport	Category	Term
GOTERM_BP_FAT	GO:0017038~protein import	GOTERM_BP_FAT	GO:0006886~intracellular protein transport
GOTERM_BP_FAT	GO:0006606~protein import into nucleus	GOTERM_BP_FAT	GO:0006605~protein targeting
GOTERM_BP_FAT	GO:0051170~nuclear import	GOTERM_BP_FAT	GO:0033365~protein localization in organelle
GOTERM_BP_FAT	GO:0034504~protein localization in nucleus	GOTERM_BP_FAT	GO:0006913~nucleocytoplasmic transport
GOTERM_BP_FAT	GO:0000060~protein import into nucleus, translocation	GOTERM_BP_FAT	GO:0051169~nuclear transport
		GOTERM_BP_FAT	GO:0017038~protein import
		GOTERM_BP_FAT	GO:0006606~protein import into nucleus
		GOTERM_BP_FAT	GO:0051170~nuclear import
		GOTERM_BP_FAT	GO:0034504~protein localization in nucleus
		GOTERM_BP_FAT	GO:0000060~protein import into nucleus, translocation
Annotation Cluster 8	Enrichment Score: 4.8276075851518145	Annotation Cluster 8	Enrichment Score: 4.275706336216338
Category	Term	Category	Term
GOTERM_CC_FAT	GO:0043232~intracellular non-membrane-bounded organelle	GOTERM_CC_FAT	GO:0043232~intracellular non-membrane-bounded organelle
GOTERM_CC_FAT	GO:0043228~non-membrane-bounded organelle	GOTERM_CC_FAT	GO:0043228~non-membrane-bounded organelle
GOTERM_CC_FAT	GO:0005856~cytoskeleton	GOTERM_CC_FAT	GO:0005856~cytoskeleton
Annotation Cluster 9	Enrichment Score: 4.306310942485508	Annotation Cluster 10	Enrichment Score: 3.947767787814929
Category	Term	Category	Term
SP_PIR_KEYWORDS	cell cycle	SP_PIR_KEYWORDS	cell cycle
SP_PIR_KEYWORDS	cell division	SP_PIR_KEYWORDS	cell division
GOTERM_BP_FAT	GO:0051301~cell division	GOTERM_BP_FAT	GO:0051301~cell division
GOTERM_BP_FAT	GO:0007049~cell cycle	GOTERM_BP_FAT	GO:0007049~cell cycle
SP_PIR_KEYWORDS	mitosis	SP_PIR_KEYWORDS	mitosis
GOTERM_BP_FAT	GO:0000278~mitotic cell cycle	GOTERM_BP_FAT	GO:0000278~mitotic cell cycle
GOTERM_BP_FAT	GO:0022402~cell cycle process	GOTERM_BP_FAT	GO:0022402~cell cycle process
GOTERM_BP_FAT	GO:0022403~cell cycle phase	GOTERM_BP_FAT	GO:0022403~cell cycle phase
GOTERM_BP_FAT	GO:0000279~M phase	GOTERM_BP_FAT	GO:0000279~M phase
GOTERM_BP_FAT	GO:0000280~nuclear division	GOTERM_BP_FAT	GO:0000280~nuclear division
GOTERM_BP_FAT	GO:0007067~mitosis	GOTERM_BP_FAT	GO:0007067~mitosis
GOTERM_BP_FAT	GO:0000087~M phase of mitotic cell cycle	GOTERM_BP_FAT	GO:0048285~organelle fission
GOTERM_BP_FAT	GO:0048285~organelle fission	GOTERM_BP_FAT	GO:0000087~M phase of mitotic cell cycle
Annotation Cluster 10	Enrichment Score: 4.11694075325209	Annotation Cluster 13	Enrichment Score: 3.5745792758300854
Category	Term	Category	Term
GOTERM_CC_FAT	GO:0015629~actin cytoskeleton	GOTERM_CC_FAT	GO:0015629~actin cytoskeleton
GOTERM_MF_FAT	GO:0008092~cytoskeletal protein binding	GOTERM_MF_FAT	GO:0008092~cytoskeletal protein binding
GOTERM_MF_FAT	GO:0003779~actin binding	GOTERM_MF_FAT	GO:0003779~actin binding
SP_PIR_KEYWORDS	actin-binding	SP_PIR_KEYWORDS	actin-binding
Annotation Cluster 11	Enrichment Score: 3.940502418225576	Annotation Cluster 19	Enrichment Score: 3.183944860157464
Category	Term	Category	Term
SP_PIR_KEYWORDS	Chaperone	SP_PIR_KEYWORDS	Chaperone
GOTERM_BP_FAT	GO:0006457~protein folding	GOTERM_BP_FAT	GO:0006457~protein folding
GOTERM_MF_FAT	GO:0051082~unfolded protein binding	GOTERM_MF_FAT	GO:0051082~unfolded protein binding
Annotation Cluster 12	Enrichment Score: 3.898819182524995	Annotation Cluster 11	Enrichment Score: 3.8450994900574686
Category	Term	Category	Term
GOTERM_BP_FAT	GO:0001525~angiogenesis	GOTERM_BP_FAT	GO:0001525~angiogenesis
GOTERM_BP_FAT	GO:0001568~blood vessel development	GOTERM_BP_FAT	GO:0001568~blood vessel development
GOTERM_BP_FAT	GO:0001944~vasculature development	GOTERM_BP_FAT	GO:0048514~blood vessel morphogenesis
GOTERM_BP_FAT	GO:0048514~blood vessel morphogenesis	GOTERM_BP_FAT	GO:0001944~vasculature development
Annotation Cluster 13	Enrichment Score: 3.7332359784329774	Annotation Cluster 12	Enrichment Score: 3.686459912803887
Category	Term	Category	Term
SP_PIR_KEYWORDS	ubl conjugation	SP_PIR_KEYWORDS	ubl conjugation
UP_SEQ_FEATURE	cross-link:Glycyl lysine isopeptide (Lys-Gly) (interchain with G-Cter in ubiquitin)	SP_PIR_KEYWORDS	isopeptide bond
SP_PIR_KEYWORDS	isopeptide bond	UP_SEQ_FEATURE	cross-link:Glycyl lysine isopeptide (Lys-Gly) (interchain with G-Cter in ubiquitin)
Annotation Cluster 14	Enrichment Score: 3.6774479494107757	Annotation Cluster 15	Enrichment Score: 3.442498967367182
Category	Term	Category	Term
SP_PIR_KEYWORDS	endoplasmic reticulum	SP_PIR_KEYWORDS	endoplasmic reticulum
GOTERM_CC_FAT	GO:0005783~endoplasmic reticulum	GOTERM_CC_FAT	GO:0005783~endoplasmic reticulum
GOTERM_CC_FAT	GO:0044432~endoplasmic reticulum part	GOTERM_CC_FAT	GO:0044432~endoplasmic reticulum part
Annotation Cluster 15	Enrichment Score: 3.629797039666349
Category	Term
UP_SEQ_FEATURE	domain:UBA
INTERPRO	IPR015940:Ubiquitin-associated/translation elongation factor EF1B, N-terminal, eukaryote
SMART	SM00165:UBA
INTERPRO	IPR000449:Ubiquitin-associated/translation elongation factor EF1B, N-terminal
Annotation Cluster 16	Enrichment Score: 3.555122035791796	Annotation Cluster 9	Enrichment Score: 3.9537381331027617
Category	Term	Category	Term
GOTERM_BP_FAT	GO:0006351~transcription, DNA-dependent	GOTERM_BP_FAT	GO:0006351~transcription, DNA-dependent
GOTERM_BP_FAT	GO:0032774~RNA biosynthetic process	GOTERM_BP_FAT	GO:0032774~RNA biosynthetic process
GOTERM_BP_FAT	GO:0006366~transcription from RNA polymerase II promoter	GOTERM_BP_FAT	GO:0006366~transcription from RNA polymerase II promoter
Annotation Cluster 17	Enrichment Score: 3.522601470464901	Annotation Cluster 17	Enrichment Score: 3.2207542111226024
Category	Term	Category	Term
GOTERM_MF_FAT	GO:0060589~nucleoside-triphosphatase regulator activity	GOTERM_MF_FAT	GO:0060589~nucleoside-triphosphatase regulator activity
GOTERM_MF_FAT	GO:0030695~GTPase regulator activity	GOTERM_MF_FAT	GO:0030695~GTPase regulator activity
GOTERM_MF_FAT	GO:0008047~enzyme activator activity	GOTERM_MF_FAT	GO:0008047~enzyme activator activity
GOTERM_MF_FAT	GO:0005096~GTPase activator activity	GOTERM_BP_FAT	GO:0051056~regulation of small GTPase mediated signal transduction
SP_PIR_KEYWORDS	GTPase activation	GOTERM_MF_FAT	GO:0005096~GTPase activator activity
GOTERM_BP_FAT	GO:0051056~regulation of small GTPase mediated signal transduction	SP_PIR_KEYWORDS	GTPase activation
GOTERM_MF_FAT	GO:0005083~small GTPase regulator activity	GOTERM_MF_FAT	GO:0005083~small GTPase regulator activity
GOTERM_BP_FAT	GO:0046578~regulation of Ras protein signal transduction	GOTERM_BP_FAT	GO:0046578~regulation of Ras protein signal transduction
GOTERM_MF_FAT	GO:0005099~Ras GTPase activator activity	GOTERM_BP_FAT	GO:0043087~regulation of GTPase activity
GOTERM_BP_FAT	GO:0043087~regulation of GTPase activity
GOTERM_BP_FAT	GO:0032318~regulation of Ras GTPase activity
Annotation Cluster 18	Enrichment Score: 3.033161582033721	Annotation Cluster 18	Enrichment Score: 3.215404832142555
Category	Term	Category	Term
GOTERM_CC_FAT	GO:0030017~sarcomere	GOTERM_CC_FAT	GO:0030017~sarcomere
GOTERM_CC_FAT	GO:0030016~myofibril	GOTERM_CC_FAT	GO:0030016~myofibril
GOTERM_CC_FAT	GO:0043292~contractile fiber	GOTERM_CC_FAT	GO:0043292~contractile fiber
GOTERM_CC_FAT	GO:0044449~contractile fiber part	GOTERM_CC_FAT	GO:0044449~contractile fiber part
GOTERM_CC_FAT	GO:0030018~Z disc	GOTERM_CC_FAT	GO:0030018~Z disc
GOTERM_CC_FAT	GO:0031674~I band	GOTERM_CC_FAT	GO:0031674~I band
Annotation Cluster 19	Enrichment Score: 3.0069471791902953
Category	Term
SP_PIR_KEYWORDS	cytoplasmic vesicle
GOTERM_CC_FAT	GO:0031410~cytoplasmic vesicle
GOTERM_CC_FAT	GO:0031982~vesicle
GOTERM_CC_FAT	GO:0031988~membrane-bounded vesicle
GOTERM_CC_FAT	GO:0016023~cytoplasmic membrane-bounded vesicle
>>>>>>
Annotation Cluster 21	Enrichment Score: 2.851976052591521	Annotation Cluster 36	Enrichment Score: 2.1420447333660166
Category	Term	Category	Term
GOTERM_CC_FAT	GO:0005912~adherens junction	GOTERM_CC_FAT	GO:0005912~adherens junction
GOTERM_CC_FAT	GO:0070161~anchoring junction	GOTERM_CC_FAT	GO:0016323~basolateral plasma membrane
GOTERM_CC_FAT	GO:0016323~basolateral plasma membrane	GOTERM_CC_FAT	GO:0070161~anchoring junction
GOTERM_CC_FAT	GO:0030055~cell-substrate junction	GOTERM_CC_FAT	GO:0030055~cell-substrate junction
GOTERM_CC_FAT	GO:0005925~focal adhesion	GOTERM_CC_FAT	GO:0005925~focal adhesion
GOTERM_CC_FAT	GO:0005924~cell-substrate adherens junction	GOTERM_CC_FAT	GO:0005924~cell-substrate adherens junction
Annotation Cluster 22	Enrichment Score: 2.821240332460669	Annotation Cluster 20	Enrichment Score: 2.9799297058777503
Category	Term	Category	Term
GOTERM_BP_FAT	GO:0032268~regulation of cellular protein metabolic process	GOTERM_BP_FAT	GO:0032268~regulation of cellular protein metabolic process
GOTERM_BP_FAT	GO:0031399~regulation of protein modification process	GOTERM_BP_FAT	GO:0031399~regulation of protein modification process
GOTERM_BP_FAT	GO:0043161~proteasomal ubiquitin-dependent protein catabolic process	GOTERM_BP_FAT	GO:0010498~proteasomal protein catabolic process
GOTERM_BP_FAT	GO:0010498~proteasomal protein catabolic process	GOTERM_BP_FAT	GO:0043161~proteasomal ubiquitin-dependent protein catabolic process
GOTERM_BP_FAT	GO:0031400~negative regulation of protein modification process	GOTERM_BP_FAT	GO:0031400~negative regulation of protein modification process
GOTERM_BP_FAT	GO:0051439~regulation of ubiquitin-protein ligase activity during mitotic cell cycle	GOTERM_BP_FAT	GO:0051439~regulation of ubiquitin-protein ligase activity during mitotic cell cycle
GOTERM_BP_FAT	GO:0032270~positive regulation of cellular protein metabolic process	GOTERM_BP_FAT	GO:0051247~positive regulation of protein metabolic process
GOTERM_BP_FAT	GO:0051247~positive regulation of protein metabolic process	GOTERM_BP_FAT	GO:0032270~positive regulation of cellular protein metabolic process
GOTERM_BP_FAT	GO:0051340~regulation of ligase activity	GOTERM_BP_FAT	GO:0051340~regulation of ligase activity
GOTERM_BP_FAT	GO:0051436~negative regulation of ubiquitin-protein ligase activity during mitotic cell cycle	GOTERM_BP_FAT	GO:0051438~regulation of ubiquitin-protein ligase activity
GOTERM_BP_FAT	GO:0031145~anaphase-promoting complex-dependent proteasomal ubiquitin-dependent protein catabolic process	GOTERM_BP_FAT	GO:0051436~negative regulation of ubiquitin-protein ligase activity during mitotic cell cycle
GOTERM_BP_FAT	GO:0051438~regulation of ubiquitin-protein ligase activity	GOTERM_BP_FAT	GO:0031145~anaphase-promoting complex-dependent proteasomal ubiquitin-dependent protein catabolic process
GOTERM_BP_FAT	GO:0032269~negative regulation of cellular protein metabolic process	GOTERM_BP_FAT	GO:0051352~negative regulation of ligase activity
GOTERM_BP_FAT	GO:0051444~negative regulation of ubiquitin-protein ligase activity	GOTERM_BP_FAT	GO:0051444~negative regulation of ubiquitin-protein ligase activity
GOTERM_BP_FAT	GO:0051352~negative regulation of ligase activity	GOTERM_BP_FAT	GO:0032269~negative regulation of cellular protein metabolic process
GOTERM_BP_FAT	GO:0051437~positive regulation of ubiquitin-protein ligase activity during mitotic cell cycle	GOTERM_BP_FAT	GO:0051437~positive regulation of ubiquitin-protein ligase activity during mitotic cell cycle
GOTERM_BP_FAT	GO:0051351~positive regulation of ligase activity	GOTERM_BP_FAT	GO:0051351~positive regulation of ligase activity
GOTERM_BP_FAT	GO:0051248~negative regulation of protein metabolic process	GOTERM_BP_FAT	GO:0031397~negative regulation of protein ubiquitination
GOTERM_BP_FAT	GO:0031401~positive regulation of protein modification process	GOTERM_BP_FAT	GO:0043086~negative regulation of catalytic activity
GOTERM_BP_FAT	GO:0031397~negative regulation of protein ubiquitination	GOTERM_BP_FAT	GO:0051443~positive regulation of ubiquitin-protein ligase activity
GOTERM_BP_FAT	GO:0051443~positive regulation of ubiquitin-protein ligase activity	GOTERM_BP_FAT	GO:0031401~positive regulation of protein modification process
GOTERM_BP_FAT	GO:0043086~negative regulation of catalytic activity	GOTERM_BP_FAT	GO:0051248~negative regulation of protein metabolic process
GOTERM_BP_FAT	GO:0031396~regulation of protein ubiquitination	GOTERM_BP_FAT	GO:0031396~regulation of protein ubiquitination
SP_PIR_KEYWORDS	proteasome	SP_PIR_KEYWORDS	proteasome
GOTERM_BP_FAT	GO:0031398~positive regulation of protein ubiquitination	GOTERM_BP_FAT	GO:0031398~positive regulation of protein ubiquitination
GOTERM_CC_FAT	GO:0000502~proteasome complex	GOTERM_CC_FAT	GO:0000502~proteasome complex
KEGG_PATHWAY	hsa03050:Proteasome	KEGG_PATHWAY	hsa03050:Proteasome
Annotation Cluster 23	Enrichment Score: 2.7521770999290687
Category	Term
UP_SEQ_FEATURE	repeat:WD 3
UP_SEQ_FEATURE	repeat:WD 4
UP_SEQ_FEATURE	repeat:WD 1
UP_SEQ_FEATURE	repeat:WD 2
SP_PIR_KEYWORDS	wd repeat
UP_SEQ_FEATURE	repeat:WD 5
INTERPRO	IPR015943:WD40/YVTN repeat-like
INTERPRO	IPR019781:WD40 repeat, subgroup
INTERPRO	IPR001680:WD40 repeat
SMART	SM00320:WD40
INTERPRO	IPR019782:WD40 repeat 2
INTERPRO	IPR017986:WD40 repeat, region
INTERPRO	IPR019775:WD40 repeat, conserved site
UP_SEQ_FEATURE	repeat:WD 6
UP_SEQ_FEATURE	repeat:WD 7
Annotation Cluster 24	Enrichment Score: 2.699709815301885	Annotation Cluster 31	Enrichment Score: 2.3089776840211704
Category	Term	Category	Term
SP_PIR_KEYWORDS	cytoskeleton	SP_PIR_KEYWORDS	cytoskeleton
GOTERM_CC_FAT	GO:0005856~cytoskeleton	GOTERM_CC_FAT	GO:0005856~cytoskeleton
GOTERM_CC_FAT	GO:0015630~microtubule cytoskeleton	GOTERM_CC_FAT	GO:0015630~microtubule cytoskeleton
GOTERM_CC_FAT	GO:0044430~cytoskeletal part	GOTERM_CC_FAT	GO:0044430~cytoskeletal part
Annotation Cluster 25	Enrichment Score: 2.6971033727792264	Annotation Cluster 23	Enrichment Score: 2.6820355727189282
Category	Term	Category	Term
GOTERM_BP_FAT	GO:0010941~regulation of cell death	GOTERM_BP_FAT	GO:0016265~death
GOTERM_BP_FAT	GO:0043067~regulation of programmed cell death	GOTERM_BP_FAT	GO:0008219~cell death
GOTERM_BP_FAT	GO:0042981~regulation of apoptosis	SP_PIR_KEYWORDS	Apoptosis
GOTERM_BP_FAT	GO:0010942~positive regulation of cell death	GOTERM_BP_FAT	GO:0006915~apoptosis
GOTERM_BP_FAT	GO:0043065~positive regulation of apoptosis	GOTERM_BP_FAT	GO:0012501~programmed cell death
GOTERM_BP_FAT	GO:0043068~positive regulation of programmed cell death
GOTERM_BP_FAT	GO:0060548~negative regulation of cell death
GOTERM_BP_FAT	GO:0043069~negative regulation of programmed cell death
GOTERM_BP_FAT	GO:0043066~negative regulation of apoptosis
GOTERM_BP_FAT	GO:0006917~induction of apoptosis
GOTERM_BP_FAT	GO:0012502~induction of programmed cell death
GOTERM_BP_FAT	GO:0006916~anti-apoptosis
Annotation Cluster 26	Enrichment Score: 2.6886902036487017	Annotation Cluster 22	Enrichment Score: 2.7183341693942205
Category	Term	Category	Term
SP_PIR_KEYWORDS	rna-binding	SP_PIR_KEYWORDS	rna-binding
UP_SEQ_FEATURE	domain:RRM 1	UP_SEQ_FEATURE	domain:RRM 1
UP_SEQ_FEATURE	domain:RRM 2	UP_SEQ_FEATURE	domain:RRM 2
INTERPRO	IPR012677:Nucleotide-binding, alpha-beta plait	INTERPRO	IPR012677:Nucleotide-binding, alpha-beta plait
UP_SEQ_FEATURE	domain:RRM 3	UP_SEQ_FEATURE	domain:RRM 3
INTERPRO	IPR000504:RNA recognition motif, RNP-1	INTERPRO	IPR000504:RNA recognition motif, RNP-1
SMART	SM00360:RRM	SMART	SM00360:RRM
UP_SEQ_FEATURE	domain:RRM	UP_SEQ_FEATURE	domain:RRM
Annotation Cluster 27	Enrichment Score: 2.640048363643001	Annotation Cluster 32	Enrichment Score: 2.273943580686726
Category	Term	Category	Term
GOTERM_BP_FAT	GO:0006461~protein complex assembly	GOTERM_BP_FAT	GO:0006461~protein complex assembly
GOTERM_BP_FAT	GO:0070271~protein complex biogenesis	GOTERM_BP_FAT	GO:0070271~protein complex biogenesis
GOTERM_BP_FAT	GO:0043933~macromolecular complex subunit organization	GOTERM_BP_FAT	GO:0043933~macromolecular complex subunit organization
GOTERM_BP_FAT	GO:0065003~macromolecular complex assembly	GOTERM_BP_FAT	GO:0065003~macromolecular complex assembly
GOTERM_BP_FAT	GO:0043623~cellular protein complex assembly	GOTERM_BP_FAT	GO:0043623~cellular protein complex assembly
GOTERM_BP_FAT	GO:0034621~cellular macromolecular complex subunit organization	GOTERM_BP_FAT	GO:0034621~cellular macromolecular complex subunit organization
GOTERM_BP_FAT	GO:0034622~cellular macromolecular complex assembly	GOTERM_BP_FAT	GO:0034622~cellular macromolecular complex assembly
>>>>>>
Annotation Cluster 31	Enrichment Score: 2.448635833216334	Annotation Cluster 38	Enrichment Score: 2.0745910598176804
Category	Term	Category	Term
SP_PIR_KEYWORDS	lysosome	SP_PIR_KEYWORDS	lysosome
GOTERM_CC_FAT	GO:0000323~lytic vacuole	GOTERM_CC_FAT	GO:0005764~lysosome
GOTERM_CC_FAT	GO:0005764~lysosome	GOTERM_CC_FAT	GO:0000323~lytic vacuole
GOTERM_CC_FAT	GO:0005773~vacuole	GOTERM_CC_FAT	GO:0005773~vacuole
>>>>>>>
Annotation Cluster 34	Enrichment Score: 2.4003971442055967
Category	Term
GOTERM_CC_FAT	GO:0031252~cell leading edge
GOTERM_CC_FAT	GO:0030027~lamellipodium
SP_PIR_KEYWORDS	cell projection
Annotation Cluster 35	Enrichment Score: 2.371228037283992	Annotation Cluster 33	Enrichment Score: 2.211392135315361
Category	Term	Category	Term
GOTERM_CC_FAT	GO:0019867~outer membrane	GOTERM_CC_FAT	GO:0019867~outer membrane
GOTERM_CC_FAT	GO:0005741~mitochondrial outer membrane	GOTERM_CC_FAT	GO:0005741~mitochondrial outer membrane
GOTERM_CC_FAT	GO:0031968~organelle outer membrane	GOTERM_CC_FAT	GO:0031968~organelle outer membrane
SP_PIR_KEYWORDS	mitochondrion outer membrane	SP_PIR_KEYWORDS	mitochondrion outer membrane
Annotation Cluster 36	Enrichment Score: 2.2068628399790238	Annotation Cluster 52	Enrichment Score: 1.6651494072583568
Category	Term	Category	Term
SP_PIR_KEYWORDS	P-loop	SP_PIR_KEYWORDS	P-loop
SP_PIR_KEYWORDS	nucleotide binding	SP_PIR_KEYWORDS	nucleotide binding
SP_PIR_KEYWORDS	GTP binding	SP_PIR_KEYWORDS	GTP binding
>>>>>>
Annotation Cluster 38	Enrichment Score: 2.083603340956716	Annotation Cluster 41	Enrichment Score: 1.941399867449746
Category	Term	Category	Term
SP_PIR_KEYWORDS	translocation	GOTERM_CC_FAT	GO:0046930~pore complex
GOTERM_CC_FAT	GO:0046930~pore complex	SP_PIR_KEYWORDS	translocation
GOTERM_CC_FAT	GO:0005643~nuclear pore	GOTERM_CC_FAT	GO:0005643~nuclear pore
GOTERM_CC_FAT	GO:0005635~nuclear envelope	GOTERM_BP_FAT	GO:0015931~nucleobase, nucleoside, nucleotide and nucleic acid transport
GOTERM_BP_FAT	GO:0015931~nucleobase, nucleoside, nucleotide and nucleic acid transport	GOTERM_CC_FAT	GO:0005635~nuclear envelope
SP_PIR_KEYWORDS	nuclear pore complex	SP_PIR_KEYWORDS	mRNA transport
SP_PIR_KEYWORDS	mRNA transport	SP_PIR_KEYWORDS	nuclear pore complex
GOTERM_BP_FAT	GO:0006403~RNA localization	GOTERM_BP_FAT	GO:0006403~RNA localization
GOTERM_BP_FAT	GO:0051236~establishment of RNA localization	GOTERM_BP_FAT	GO:0050657~nucleic acid transport
GOTERM_BP_FAT	GO:0050657~nucleic acid transport	GOTERM_BP_FAT	GO:0050658~RNA transport
GOTERM_BP_FAT	GO:0050658~RNA transport	GOTERM_BP_FAT	GO:0051236~establishment of RNA localization
GOTERM_BP_FAT	GO:0051028~mRNA transport	GOTERM_BP_FAT	GO:0051028~mRNA transport
GOTERM_BP_FAT	GO:0051168~nuclear export	GOTERM_BP_FAT	GO:0051168~nuclear export
GOTERM_BP_FAT	GO:0006405~RNA export from nucleus	GOTERM_BP_FAT	GO:0006405~RNA export from nucleus
GOTERM_BP_FAT	GO:0006406~mRNA export from nucleus	GOTERM_BP_FAT	GO:0006406~mRNA export from nucleus
Annotation Cluster 39	Enrichment Score: 2.0475593315255805	Annotation Cluster 37	Enrichment Score: 2.1401682874634367
Category	Term	Category	Term
GOTERM_BP_FAT	GO:0010605~negative regulation of macromolecule metabolic process	GOTERM_BP_FAT	GO:0010605~negative regulation of macromolecule metabolic process
GOTERM_BP_FAT	GO:0045934~negative regulation of nucleobase, nucleoside, nucleotide and nucleic acid metabolic process	GOTERM_BP_FAT	GO:0045934~negative regulation of nucleobase, nucleoside, nucleotide and nucleic acid metabolic process
GOTERM_BP_FAT	GO:0010629~negative regulation of gene expression	GOTERM_BP_FAT	GO:0010629~negative regulation of gene expression
GOTERM_BP_FAT	GO:0031327~negative regulation of cellular biosynthetic process	GOTERM_BP_FAT	GO:0051172~negative regulation of nitrogen compound metabolic process
GOTERM_BP_FAT	GO:0051172~negative regulation of nitrogen compound metabolic process	GOTERM_BP_FAT	GO:0031327~negative regulation of cellular biosynthetic process
GOTERM_BP_FAT	GO:0009890~negative regulation of biosynthetic process	GOTERM_BP_FAT	GO:0009890~negative regulation of biosynthetic process
GOTERM_BP_FAT	GO:0010558~negative regulation of macromolecule biosynthetic process	GOTERM_BP_FAT	GO:0010558~negative regulation of macromolecule biosynthetic process
GOTERM_BP_FAT	GO:0016481~negative regulation of transcription	GOTERM_BP_FAT	GO:0016481~negative regulation of transcription
GOTERM_MF_FAT	GO:0016564~transcription repressor activity	GOTERM_MF_FAT	GO:0016564~transcription repressor activity
GOTERM_BP_FAT	GO:0045892~negative regulation of transcription, DNA-dependent	GOTERM_BP_FAT	GO:0045892~negative regulation of transcription, DNA-dependent
GOTERM_BP_FAT	GO:0051253~negative regulation of RNA metabolic process	GOTERM_BP_FAT	GO:0051253~negative regulation of RNA metabolic process
GOTERM_BP_FAT	GO:0000122~negative regulation of transcription from RNA polymerase II promoter	GOTERM_BP_FAT	GO:0000122~negative regulation of transcription from RNA polymerase II promoter
Annotation Cluster 40	Enrichment Score: 2.0469174505666947	Annotation Cluster 39	Enrichment Score: 2.0421316749095966
Category	Term	Category	Term
GOTERM_BP_FAT	GO:0010033~response to organic substance	GOTERM_BP_FAT	GO:0010033~response to organic substance
GOTERM_BP_FAT	GO:0032869~cellular response to insulin stimulus	GOTERM_BP_FAT	GO:0032869~cellular response to insulin stimulus
GOTERM_BP_FAT	GO:0009725~response to hormone stimulus	GOTERM_BP_FAT	GO:0009725~response to hormone stimulus
GOTERM_BP_FAT	GO:0009719~response to endogenous stimulus	GOTERM_BP_FAT	GO:0009719~response to endogenous stimulus
GOTERM_BP_FAT	GO:0043434~response to peptide hormone stimulus	GOTERM_BP_FAT	GO:0043434~response to peptide hormone stimulus
GOTERM_BP_FAT	GO:0032868~response to insulin stimulus	GOTERM_BP_FAT	GO:0032868~response to insulin stimulus
GOTERM_BP_FAT	GO:0008286~insulin receptor signaling pathway	GOTERM_BP_FAT	GO:0008286~insulin receptor signaling pathway
GOTERM_BP_FAT	GO:0032870~cellular response to hormone stimulus	GOTERM_BP_FAT	GO:0032870~cellular response to hormone stimulus
>>>>>
Annotation Cluster 49	Enrichment Score: 1.6990372809441265	Annotation Cluster 47	Enrichment Score: 1.8038018166815541
Category	Term	Category	Term
SP_PIR_KEYWORDS	ribonucleoprotein	SP_PIR_KEYWORDS	ribonucleoprotein
GOTERM_CC_FAT	GO:0030529~ribonucleoprotein complex	GOTERM_CC_FAT	GO:0030529~ribonucleoprotein complex
SP_PIR_KEYWORDS	ribosomal protein	SP_PIR_KEYWORDS	ribosomal protein
SP_PIR_KEYWORDS	protein biosynthesis	SP_PIR_KEYWORDS	protein biosynthesis
GOTERM_BP_FAT	GO:0006412~translation	GOTERM_BP_FAT	GO:0006412~translation
GOTERM_CC_FAT	GO:0005840~ribosome	GOTERM_CC_FAT	GO:0005840~ribosome
GOTERM_CC_FAT	GO:0033279~ribosomal subunit	GOTERM_CC_FAT	GO:0033279~ribosomal subunit
GOTERM_MF_FAT	GO:0003735~structural constituent of ribosome	GOTERM_MF_FAT	GO:0003735~structural constituent of ribosome
GOTERM_CC_FAT	GO:0022626~cytosolic ribosome	GOTERM_CC_FAT	GO:0022626~cytosolic ribosome
GOTERM_CC_FAT	GO:0015934~large ribosomal subunit	GOTERM_CC_FAT	GO:0015934~large ribosomal subunit
GOTERM_CC_FAT	GO:0044445~cytosolic part	SP_PIR_KEYWORDS	ribosome
SP_PIR_KEYWORDS	ribosome	GOTERM_CC_FAT	GO:0022625~cytosolic large ribosomal subunit
GOTERM_CC_FAT	GO:0022625~cytosolic large ribosomal subunit	GOTERM_CC_FAT	GO:0044445~cytosolic part
KEGG_PATHWAY	hsa03010:Ribosome	KEGG_PATHWAY	hsa03010:Ribosome
GOTERM_BP_FAT	GO:0006414~translational elongation	GOTERM_BP_FAT	GO:0006414~translational elongation
GOTERM_CC_FAT	GO:0022627~cytosolic small ribosomal subunit	GOTERM_CC_FAT	GO:0022627~cytosolic small ribosomal subunit
>>>>>>
Annotation Cluster 55	Enrichment Score: 1.6587014058997491
Category	Term
SP_PIR_KEYWORDS	Initiation factor
GOTERM_MF_FAT	GO:0003743~translation initiation factor activity
GOTERM_CC_FAT	GO:0005852~eukaryotic translation initiation factor 3 complex
GOTERM_BP_FAT	GO:0006446~regulation of translational initiation
GOTERM_BP_FAT	GO:0006413~translational initiation
GOTERM_MF_FAT	GO:0008135~translation factor activity, nucleic acid binding
>>>>>>>
Annotation Cluster 57	Enrichment Score: 1.6464887673436543	Annotation Cluster 46	Enrichment Score: 1.8187482291220873
Category	Term	Category	Term
GOTERM_CC_FAT	GO:0000151~ubiquitin ligase complex	GOTERM_CC_FAT	GO:0000151~ubiquitin ligase complex
GOTERM_MF_FAT	GO:0016879~ligase activity, forming carbon-nitrogen bonds	GOTERM_MF_FAT	GO:0016879~ligase activity, forming carbon-nitrogen bonds
GOTERM_MF_FAT	GO:0019787~small conjugating protein ligase activity	GOTERM_MF_FAT	GO:0019787~small conjugating protein ligase activity
GOTERM_MF_FAT	GO:0016881~acid-amino acid ligase activity	GOTERM_MF_FAT	GO:0016881~acid-amino acid ligase activity
GOTERM_BP_FAT	GO:0070647~protein modification by small protein conjugation or removal	GOTERM_BP_FAT	GO:0070647~protein modification by small protein conjugation or removal
GOTERM_BP_FAT	GO:0032446~protein modification by small protein conjugation	GOTERM_BP_FAT	GO:0032446~protein modification by small protein conjugation
GOTERM_MF_FAT	GO:0004842~ubiquitin-protein ligase activity	GOTERM_MF_FAT	GO:0004842~ubiquitin-protein ligase activity
GOTERM_BP_FAT	GO:0016567~protein ubiquitination	GOTERM_BP_FAT	GO:0016567~protein ubiquitination
>>>>>>
Annotation Cluster 61	Enrichment Score: 1.5703660489649756	Annotation Cluster 76	Enrichment Score: 1.392994540099367
Category	Term	Category	Term
SP_PIR_KEYWORDS	tyrosine-protein kinase	SP_PIR_KEYWORDS	tyrosine-protein kinase
GOTERM_MF_FAT	GO:0004713~protein tyrosine kinase activity	GOTERM_MF_FAT	GO:0004713~protein tyrosine kinase activity
GOTERM_MF_FAT	GO:0004715~non-membrane spanning protein tyrosine kinase activity	GOTERM_MF_FAT	GO:0004715~non-membrane spanning protein tyrosine kinase activity
INTERPRO	IPR008266:Tyrosine protein kinase, active site	INTERPRO	IPR008266:Tyrosine protein kinase, active site
INTERPRO	IPR001245:Tyrosine protein kinase	INTERPRO	IPR001245:Tyrosine protein kinase
SMART	SM00219:TyrKc	SMART	SM00219:TyrKc
SP_PIR_KEYWORDS	tyrosine-specific protein kinase	SP_PIR_KEYWORDS	tyrosine-specific protein kinase
GOTERM_MF_FAT	GO:0004714~transmembrane receptor protein tyrosine kinase activity	GOTERM_MF_FAT	GO:0004714~transmembrane receptor protein tyrosine kinase activity
>>>>>
Annotation Cluster 126	Enrichment Score: 1.028769587559216	Annotation Cluster 61	Enrichment Score: 1.5511507980726202					>>>>>
Category	Term	Category	Term					Annotation Cluster 2	Enrichment Score: 1.0677884919945666
SP_PIR_KEYWORDS	muscle protein	SP_PIR_KEYWORDS	muscle protein					Category	Term
GOTERM_CC_FAT	GO:0016459~myosin complex	GOTERM_CC_FAT	GO:0016459~myosin complex					KEGG_PATHWAY	hsa04080:Neuroactive ligand-receptor interaction
GOTERM_MF_FAT	GO:0008307~structural constituent of muscle	GOTERM_MF_FAT	GO:0008307~structural constituent of muscle					GOTERM_MF_FAT	GO:0030594~neurotransmitter receptor activity
GOTERM_CC_FAT	GO:0005859~muscle myosin complex	GOTERM_CC_FAT	GO:0005859~muscle myosin complex					GOTERM_MF_FAT	GO:0042165~neurotransmitter binding
GOTERM_CC_FAT	GO:0016460~myosin II complex	GOTERM_CC_FAT	GO:0016460~myosin II complex					GOTERM_MF_FAT	GO:0042277~peptide binding
GOTERM_CC_FAT	GO:0005863~striated muscle thick filament	Annotation Cluster 35	Enrichment Score: 2.1537277245714708					GOTERM_CC_FAT	GO:0005887~integral to plasma membrane
SP_PIR_KEYWORDS	thick filament	Category	Term					GOTERM_CC_FAT	GO:0031226~intrinsic to plasma membrane
GOTERM_CC_FAT	GO:0032982~myosin filament	SP_PIR_KEYWORDS	muscle protein					UP_SEQ_FEATURE	topological domain:Extracellular
		GOTERM_BP_FAT	GO:0006941~striated muscle contraction					UP_SEQ_FEATURE	topological domain:Cytoplasmic
		GOTERM_BP_FAT	GO:0006936~muscle contraction					SP_PIR_KEYWORDS	receptor
		GOTERM_BP_FAT	GO:0003012~muscle system process					GOTERM_CC_FAT	GO:0044459~plasma membrane part
								GOTERM_BP_FAT	GO:0007186~G-protein coupled receptor protein signaling pathway
								PIR_SUPERFAMILY	PIRSF800006:rhodopsin-like G protein-coupled receptors
		Annotation Cluster 14	Enrichment Score: 3.555649990771239					INTERPRO	IPR017452:GPCR, rhodopsin-like superfamily
		Category	Term					INTERPRO	IPR000276:7TM GPCR, rhodopsin-like
		GOTERM_BP_FAT	GO:0018212~peptidyl-tyrosine modification					GOTERM_BP_FAT	GO:0007166~cell surface receptor linked signal transduction
		GOTERM_BP_FAT	GO:0018108~peptidyl-tyrosine phosphorylation					SP_PIR_KEYWORDS	g-protein coupled receptor
		SP_PIR_KEYWORDS	tyrosine-protein kinase					SP_PIR_KEYWORDS	transducer
								GOTERM_CC_FAT	GO:0005886~plasma membrane
		Annotation Cluster 48	Enrichment Score: 1.7940151172060266					SP_PIR_KEYWORDS	cell membrane
		Category	Term
		GOTERM_BP_FAT	GO:0010604~positive regulation of macromolecule metabolic process					>>>>>
		GOTERM_BP_FAT	GO:0010557~positive regulation of macromolecule biosynthetic process					Annotation Cluster 4	Enrichment Score: 0.9436244502557725
		GOTERM_BP_FAT	GO:0051173~positive regulation of nitrogen compound metabolic process					Category	Term
		GOTERM_BP_FAT	GO:0045941~positive regulation of transcription					KEGG_PATHWAY	hsa04080:Neuroactive ligand-receptor interaction
		GOTERM_BP_FAT	GO:0009891~positive regulation of biosynthetic process					GOTERM_MF_FAT	GO:0005230~extracellular ligand-gated ion channel activity
		GOTERM_BP_FAT	GO:0051254~positive regulation of RNA metabolic process					GOTERM_MF_FAT	GO:0022834~ligand-gated channel activity
		GOTERM_BP_FAT	GO:0031328~positive regulation of cellular biosynthetic process					GOTERM_MF_FAT	GO:0015276~ligand-gated ion channel activity
		GOTERM_BP_FAT	GO:0045893~positive regulation of transcription, DNA-dependent					GOTERM_CC_FAT	GO:0045211~postsynaptic membrane
		GOTERM_BP_FAT	GO:0010628~positive regulation of gene expression					GOTERM_CC_FAT	GO:0044456~synapse part
		GOTERM_BP_FAT	GO:0045935~positive regulation of nucleobase, nucleoside, nucleotide and nucleic acid metabolic process					GOTERM_MF_FAT	GO:0022836~gated channel activity
		GOTERM_MF_FAT	GO:0016563~transcription activator activity					SP_PIR_KEYWORDS	ionic channel
		GOTERM_BP_FAT	GO:0006357~regulation of transcription from RNA polymerase II promoter					SP_PIR_KEYWORDS	ion transport
		GOTERM_BP_FAT	GO:0045944~positive regulation of transcription from RNA polymerase II promoter					GOTERM_MF_FAT	GO:0005216~ion channel activity
		GOTERM_BP_FAT	GO:0051252~regulation of RNA metabolic process					GOTERM_MF_FAT	GO:0022838~substrate specific channel activity
		GOTERM_BP_FAT	GO:0006355~regulation of transcription, DNA-dependent					GOTERM_CC_FAT	GO:0045202~synapse
								GOTERM_MF_FAT	GO:0015267~channel activity
								GOTERM_MF_FAT	GO:0022803~passive transmembrane transporter activity
								GOTERM_BP_FAT	GO:0006811~ion transport
